# Supplementary material for: Evolutionary triangulation: informing genetic association studies with evolutionary evidence
Source: BioData Min. 2016 Apr 2;9:12. doi: 10.1186/s13040-016-0091-7 (PMC4818851; doi:10.1186/s13040-016-0091-7)
Supplement: Additional file 2: — Melanoma GWAS hits. Type 2 diabetes mellitus GWAS hits. Multiple sclerosis GWAS hits. (XLSX 54 kb) [file 13040_2016_91_MOESM2_ESM.xlsx]

## Sheet: Melanoma
Melanoma GWAS hits
8 studies
22 SNPs
Average |OR-1|: 0.7064
Mapped_gene	Initial Sample Size	Replication Sample Size	Chromosome Region	SNPs	Context	Risk Allele Frequency	p-Value	OR or beta	95% CI (text)	Link to Reference
AFG3L1P	1,539 European ancestry cases, 3,917 European ancestry controls	2,312 European ancestry cases, 1,867 European ancestry controls	16q24.3	rs4785763	ncRNA	0.32	6E-22	1.36	[1.28-1.45]	http://www.ncbi.nlm.nih.gov/pubmed/19578364
ALS2CR12	2,804 European ancestry cases, 7,618 European ancestry controls	5,551 European ancestry cases, 7,449 European ancestry controls	2q33.1	rs13016963	intron	0.37	9E-10	1.14	[1.09-1.19]	http://www.ncbi.nlm.nih.gov/pubmed/21983787
ANXA9	1,804 European ancestry cases, 1,026 European ancestry controls	6,483 European and Middle East/North African ancestry cases, 23,324 European and Middle East/North African ancestry controls	1q21.3	rs1722784	intron	NR	2E-6	1.12	[NR]	http://www.ncbi.nlm.nih.gov/pubmed/21926416
ATM	2,804 European ancestry cases, 7,618 European ancestry controls	5,551 European ancestry cases, 7,449 European ancestry controls	11q22.3	rs1801516	missense	0.87	3E-9	1.19	[1.12-1.27]	http://www.ncbi.nlm.nih.gov/pubmed/21983787
CDK10	2,804 European ancestry cases, 7,618 European ancestry controls	5,551 European ancestry cases, 7,449 European ancestry controls	16q24.3	rs258322	intron	0.11	3E-27	1.70	[1.54-1.87]	http://www.ncbi.nlm.nih.gov/pubmed/21983787
	1,539 European ancestry cases, 3,917 European ancestry controls	2,312 European ancestry cases, 1,867 European ancestry controls	16q24.3	rs258322	intron	0.09	3E-27	1.67	[1.52-1.83]	http://www.ncbi.nlm.nih.gov/pubmed/19578364
CHCHD2P4 - FAM8A6P	2,804 European ancestry cases, 7,618 European ancestry controls	5,551 European ancestry cases, 7,449 European ancestry controls	6q23.2	rs228437	intergenic	0.33	1E-7	1.21	[1.13-1.29]	http://www.ncbi.nlm.nih.gov/pubmed/21983787
CLPTM1L	2,804 European ancestry cases, 7,618 European ancestry controls	5,551 European ancestry cases, 7,449 European ancestry controls	5p15.33	rs401681	intron	0.46	3E-8	1.20	[1.12-1.28]	http://www.ncbi.nlm.nih.gov/pubmed/21983787
FTO	1,353 European ancestry cases, 3,566 European ancestry controls	12,313 European ancestry cases, Up to 55,667 European ancestry controls	16q12.2	rs16953002	intron	0.17	4E-12	1.16	[1.11-1.20]	http://www.ncbi.nlm.nih.gov/pubmed/23455637
IRF4	6,747 European ancestry individuals	2,078 European ancestry individuals	6p25.3	rs12203592	intron	NR	7E-14	.21	[0.15-0.27] unit increase	http://www.ncbi.nlm.nih.gov/pubmed/23548203
IRF4 - EXOC2	6,747 European ancestry individuals	2,078 European ancestry individuals	6p25.3	rs12202284	intergenic	NR	5E-8	.15	[0.091-0.209] unit increase	http://www.ncbi.nlm.nih.gov/pubmed/23548203
LOC100996521	2,168 European ancestry cases, 4,387 European ancestry controls	5,193 European ancestry cases, 15,144 European ancestry controls	1q21.3	rs7412746	intron	0.55	9E-11	1.15	[NR]	http://www.ncbi.nlm.nih.gov/pubmed/21983785
MC1R	6,747 European ancestry individuals	2,078 European ancestry individuals	16q24.3	rs1805007	missense	NR	3E-10	.34	[0.24-0.44] unit increase	http://www.ncbi.nlm.nih.gov/pubmed/23548203
MTAP	2,804 European ancestry cases, 7,618 European ancestry controls	5,551 European ancestry cases, 7,449 European ancestry controls	9p21.3	rs7023329	intron	0.51	7E-9	1.20	[1.14-1.28]	http://www.ncbi.nlm.nih.gov/pubmed/21983787
	1,539 European ancestry cases, 3,917 European ancestry controls	2,312 European ancestry cases, 1,867 European ancestry controls	9p21.3	rs7023329	intron	0.50	4E-7	1.18	[1.10-1.25]	http://www.ncbi.nlm.nih.gov/pubmed/19578364
MX2	2,804 European ancestry cases, 7,618 European ancestry controls	5,551 European ancestry cases, 7,449 European ancestry controls	21q22.3	rs45430	intron	0.61	3E-9	1.14	[1.09-1.18]	http://www.ncbi.nlm.nih.gov/pubmed/21983787
OR7E159P - GNG2	6,747 European ancestry individuals	2,078 European ancestry individuals	14q22.1	rs8015138	intergenic	NR	7E-8	.11	[0.071-0.149] unit decrease	http://www.ncbi.nlm.nih.gov/pubmed/23548203
PARP1	2,168 European ancestry cases, 4,387 European ancestry controls	5,193 European ancestry cases, 15,144 European ancestry controls	1q42.12	rs3219090	intron	0.67	9E-8	1.15	[NR]	http://www.ncbi.nlm.nih.gov/pubmed/21983785
PIGU	864 cases,_x000D_ 864 controls	1,230 cases,_x000D_ 1,251 controls	20q11.22	rs910873	intron	0.09	1E-15	1.75	[1.53-2.01]	http://www.ncbi.nlm.nih.gov/pubmed/18488026
PLA2G6	2,804 European ancestry cases, 7,618 European ancestry controls	5,551 European ancestry cases, 7,449 European ancestry controls	22q13.1	rs6001027	intron	0.65	2E-6	1.18	[1.09-1.27]	http://www.ncbi.nlm.nih.gov/pubmed/21983787
	1,539 European ancestry cases, 3,917 European ancestry controls	2,312 European ancestry cases, 1,867 European ancestry controls	22q13.1	rs2284063	intron	0.37	2E-9	1.20	[1.14-1.28]	http://www.ncbi.nlm.nih.gov/pubmed/19578364
SLC45A2	2,804 European ancestry cases, 7,618 European ancestry controls	5,551 European ancestry cases, 7,449 European ancestry controls	5p13.2	rs35390	intron	0.98	2E-7	2.78	[1.89-4.35]	http://www.ncbi.nlm.nih.gov/pubmed/21983787
TYR	2,804 European ancestry cases, 7,618 European ancestry controls	5,551 European ancestry cases, 7,449 European ancestry controls	11q14.3	rs1393350	intron	0.28	2E-13	1.30	[1.21-1.39]	http://www.ncbi.nlm.nih.gov/pubmed/21983787
	1,539 European ancestry cases, 3,917 European ancestry controls	2,312 European ancestry cases, 1,867 European ancestry controls	11q14.3	rs1393350	intron	0.27	2E-14	1.29	[1.21-1.38]	http://www.ncbi.nlm.nih.gov/pubmed/19578364
YWHAZP5 - RPL23AP59	156 European ancestry cases from 34 high-risk pedigrees, 2,150 European ancestry controls	NR	10q25.1	rs17119461		0.04	7E-12	8.40	[4.20-17.0]	http://www.ncbi.nlm.nih.gov/pubmed/21706340

## Sheet: Type2Diabetes
Type 2 diabetes mellitus GWAS hits
48 studies
163 SNPs
Average |OR-1|: 0.24
Mapped_gene	Initial Sample Size	Replication Sample Size	Chromosome Region	SNPs	Context	Risk Allele Frequency	p-Value	OR or beta	95% CI (text)	Link to Reference
-	20 Han Chinese cases, 42 Han Chinese controls	NR	NR	NR		NR	1E-7	NR	NR	http://www.ncbi.nlm.nih.gov/pubmed/22179738
-	2,112 lean type 2 diabetes cases, 4,123 obese type 2 diabetes cases, 54,412 controls	2,881 lean type 2 diabetes cases, 8,702 obese type 2 diabetes cases, 18,957 controls	6p21.32	rs3916765	intergenic	0.12	1E-6	1.21	[1.12-1.31]	http://www.ncbi.nlm.nih.gov/pubmed/22693455
-	109 Han Chinese ancestry cases, 649 Han Chinese ancestry controls	NA	NR	NR		NR	NS	NR	NR	http://www.ncbi.nlm.nih.gov/pubmed/20664687
-	820 European ancestry cases, 885 European ancestry controls	1,304 European ancestry individuals	NR	NR		NR	NS	NR	NR	http://www.ncbi.nlm.nih.gov/pubmed/19252134
-	1,087 family members	1,465 unrelated individuals; 2,175 cases and 2,412 controls	NR	NR		NR	NS	NR	NR	http://www.ncbi.nlm.nih.gov/pubmed/17848626
-	300 cases, _x000D_ 334 controls,_x000D_ 121 nondiabetic siblings, 140 diabetic siblings	1,207 cases,_x000D_ 1,627 controls	NR	NR		NR	NS	NR	NR	http://www.ncbi.nlm.nih.gov/pubmed/17846125
-	281 Mexican American cases,_x000D_ 280 Mexican American controls	1,087 non-Hispanic white family members, 300 Pima Indian cases, 334 Pima Indian controls, 140 Pima Indian related cases, 121 Pima Indian related controls, 124 Amish cases, 295 Amish controls	NR	NR		NR	NS	NR	NR	http://www.ncbi.nlm.nih.gov/pubmed/17846124
-	124 cases,_x000D_ 295 controls	2,142 cases,_x000D_ 2,117 controls	NR	NR		NR	NS	NR	NR	http://www.ncbi.nlm.nih.gov/pubmed/17846126
ACHE	2,010 Chinese ancestry cases, 1,945 Chinese ancestry controls, 794 Malaysian ancestry cases, 1,240 Malyasian ancestry controls, 977 Asian Indian ancestry cases, 1,169 Asian Indian ancestry controls	NR	7q22.1	rs7636	cds-synon	0.06	5E-6	1.85	[1.42-2.41]	http://www.ncbi.nlm.nih.gov/pubmed/21490949
ADAMTS9-AS2	4,549 cases,_x000D_ 5,579 controls	24,194 cases,_x000D_ 55,598 controls	3p14.1	rs4607103	intron	0.76	1E-8	1.09	[1.06-1.12]	http://www.ncbi.nlm.nih.gov/pubmed/18372903
ADCY5	2,112 lean type 2 diabetes cases, 4,123 obese type 2 diabetes cases, 54,412 controls	2,881 lean type 2 diabetes cases, 8,702 obese type 2 diabetes cases, 18,957 controls	3q21.1	rs11708067	intron	0.78	6E-8	1.25	[1.15-1.35]	http://www.ncbi.nlm.nih.gov/pubmed/22693455
ANK1;MIR486	4,470 Japanese ancestry cases, 3,071 Japanese ancestry controls	7,605 Japanese ancestry cases, 3,534 Japanese ancestry controls	8p11.21	rs515071	intron;nearGene-5	0.794	1E-8	1.18	[1.12-1.25]	http://www.ncbi.nlm.nih.gov/pubmed/22456796
ANXA5 - TMEM155	1,924 cases,_x000D_ 2,938 controls	(see Zeggini 2007)	4q27	rs7659604	intergenic	0.38	9E-6	1.35	[1.19-1.54]	http://www.ncbi.nlm.nih.gov/pubmed/17554300
AP3S2;C15orf38-AP3S2	5,976 Japanese ancestry cases, 20,829 Japanese ancestry controls	18,207 Japanese ancestry cases, 6,780 Japanese ancestry controls, 6,209 Chinese ancestry cases, 7,205 Chinese ancestry controls	15q26.1	rs2028299	ncRNA;UTR-3	0.23	3E-6	1.13	[1.07-1.19]	http://www.ncbi.nlm.nih.gov/pubmed/23945395
	5,561 South Asian ancestry cases, 14,458 South Asian ancestry controls	13,170 South Asian ancestry cases, 25,398 South Asian ancestry controls	15q26.1	rs2028299	ncRNA;UTR-3	0.31	2E-11	1.10	[1.07-1.13]	http://www.ncbi.nlm.nih.gov/pubmed/21874001
ARAP1	8,130 European ancestry cases, 38,987 European ancestry controls	Up to 34,412 European ancestry cases, 59,925 European ancestry controls	11q13.4	rs1552224	intron	NR	1E-22	1.14	[1.11-1.17]	http://www.ncbi.nlm.nih.gov/pubmed/20581827
ATP5F1P6 - RNA5SP220	2,010 Chinese ancestry cases, 1,945 Chinese ancestry controls, 794 Malaysian ancestry cases, 1,240 Malyasian ancestry controls, 977 Asian Indian ancestry cases, 1,169 Asian Indian ancestry controls	NR	6q24.1	rs642858	intergenic	0.40	2E-6	1.35	[1.19-1.53]	http://www.ncbi.nlm.nih.gov/pubmed/21490949
C6orf57	2,010 Chinese ancestry cases, 1,945 Chinese ancestry controls, 794 Malaysian ancestry cases, 1,240 Malyasian ancestry controls, 977 Asian Indian ancestry cases, 1,169 Asian Indian ancestry controls	NR	6q13	rs1048886	missense	0.18	3E-8	1.54	[1.32-1.80]	http://www.ncbi.nlm.nih.gov/pubmed/21490949
CCDC102A	109 Han Chinese cases, 649 Han Chinese controls	NR	16q21	rs8052123	intron	NR	5E-6	NR	NR	http://www.ncbi.nlm.nih.gov/pubmed/23137000
CDC123 - CAMK1D	1,839 Han Chinese cases, 1,873 Han Chinese controls	14,006 Han Chinese cases, 15,013 Han Chinese controls, 1,973 East Asian cases, 4,347 East Asian ancestry controls, 794 Singaporean Malay cases, 1,240 Singaporean Malay controls, 159 South Asian ancestry cases, 1,624 South Asian ancestry controls	10p13	rs11257655	intergenic	0.564	7E-9	1.15	[1.10-1.20]	http://www.ncbi.nlm.nih.gov/pubmed/22961080
	1,019 Chinese ancestry cases, 1,710 Chinese ancestry controls	2,591 European ancestry cases, 3,052 European ancestry controls, 6,184 East Asian cases, 9,853 East Asian controls	10p13	rs10906115	intergenic	0.57	1E-8	1.13	[1.08-1.18]	http://www.ncbi.nlm.nih.gov/pubmed/20862305
	4,549 cases,_x000D_ 5,579 controls	24,194 cases,_x000D_ 55,598 controls	10p13	rs12779790	intergenic	0.18	1E-10	1.11	[1.07-1.14]	http://www.ncbi.nlm.nih.gov/pubmed/18372903
CDKAL1	1,924 cases, 2,938 controls	3,757 cases, 5,346 controls	6p22.3	rs10946398	intron	NR	7E-7	1.18	[1.11-1.26]	http://www.ncbi.nlm.nih.gov/pubmed/19056611
	5,976 Japanese ancestry cases, 20,829 Japanese ancestry controls	18,207 Japanese ancestry cases, 6,780 Japanese ancestry controls, 6,209 Chinese ancestry cases, 7,205 Chinese ancestry controls	6p22.3	rs7754840	intron	0.42	2E-13	1.18	[1.13-1.23]	http://www.ncbi.nlm.nih.gov/pubmed/23945395
	1,839 Han Chinese cases, 1,873 Han Chinese controls	14,006 Han Chinese cases, 15,013 Han Chinese controls, 1,973 East Asian cases, 4,347 East Asian ancestry controls, 794 Singaporean Malay cases, 1,240 Singaporean Malay controls, 159 South Asian ancestry cases, 1,624 South Asian ancestry controls	6p22.3	rs7754840	intron	0.411	7E-10	1.35	[1.23-1.48]	http://www.ncbi.nlm.nih.gov/pubmed/22961080
	2,112 lean type 2 diabetes cases, 4,123 obese type 2 diabetes cases, 54,412 controls	2,881 lean type 2 diabetes cases, 8,702 obese type 2 diabetes cases, 18,957 controls	6p22.3	rs7766070	intron	0.27	7E-10	1.26	[1.17-1.35]	http://www.ncbi.nlm.nih.gov/pubmed/22693455
	2,112 lean type 2 diabetes cases, 4,123 obese type 2 diabetes cases, 54,412 controls	2,881 lean type 2 diabetes cases, 8,702 obese type 2 diabetes cases, 18,957 controls	6p22.3	rs7766070	intron	0.27	6E-11	1.21	[1.14-1.28]	http://www.ncbi.nlm.nih.gov/pubmed/22693455
	2,010 Chinese ancestry cases, 1,945 Chinese ancestry controls, 794 Malaysian ancestry cases, 1,240 Malyasian ancestry controls, 977 Asian Indian ancestry cases, 1,169 Asian Indian ancestry controls	NR	6p22.3	rs9295474	intron	0.36	9E-6	1.16	[1.09-1.24]	http://www.ncbi.nlm.nih.gov/pubmed/21490949
	8,130 European ancestry cases, 38,987 European ancestry controls	Up to 34,412 European ancestry cases, 59,925 European ancestry controls	6p22.3	rs10440833	intron	NR	2E-22	1.25	[1.20-1.31]	http://www.ncbi.nlm.nih.gov/pubmed/20581827
	679 French cases, 697 French controls	5,579 European cases, 7,096 European controls	6p22.3	rs4712523	intron	0.32	2E-12	1.20	[1.14-1.26]	http://www.ncbi.nlm.nih.gov/pubmed/19734900
	519 Japanese ancestry cases, 503 Japanese ancestry controls	5,110 Japanese ancestry cases, 6,867 Japanese ancestry controls	6p22.3	rs4712523	intron	0.41	7E-20	1.27	[1.21-1.33]	http://www.ncbi.nlm.nih.gov/pubmed/19401414
	194 Japanese cases, 1,558 Japanese controls	4,924 cases, 2,618 controls (Japanese), 1433 cases, 1,735 controls (Singaporean), 3,891 cases, 4,888 controls (Danish)	6p22.3	rs4712524	intron	0.42	3E-10	1.22	[1.15-1.31]	http://www.ncbi.nlm.nih.gov/pubmed/18711366
	4,549 cases,_x000D_ 5,579 controls	24,194 cases,_x000D_ 55,598 controls	6p22.3	rs6931514	intron	NR	1E-11	1.25	[1.17-1.33]	http://www.ncbi.nlm.nih.gov/pubmed/18372903
	1,924 cases,_x000D_ 2,938 controls	(see Zeggini 2007)	6p22.3	rs9465871	intron	0.18	3E-7	1.18	[1.04-1.34]	http://www.ncbi.nlm.nih.gov/pubmed/17554300
	1,464 cases,_x000D_ 1,467 controls	5,065 cases,_x000D_ 5,785 controls (also includes meta-analysis from DGI+FUSION+WTCCC)	6p22.3	rs7754840	intron	0.31	4E-11	1.12	[1.08-1.16]	http://www.ncbi.nlm.nih.gov/pubmed/17463246
	1,161 cases,_x000D_ 1,174 controls	1,215 cases,_x000D_ 1,258 controls (also includes meta-analysis from DGI+FUSION+WTCCC)	6p22.3	rs7754840	intron	0.36	4E-11	1.12	[1.08-1.16]	http://www.ncbi.nlm.nih.gov/pubmed/17463248
	1,399 EA cases,_x000D_ 5,275 EA controls	2,437 EA cases,_x000D_ 7,287 EA controls	6p22.3	rs7756992	intron	0.26	8E-9	1.20	[1.13-1.27]	http://www.ncbi.nlm.nih.gov/pubmed/17460697
	1,924 cases,_x000D_ 2,938 controls	3,757 cases,_x000D_ 5,346 controls (also includes meta-analysis from DGI+FUSION+WTCCC)	6p22.3	rs10946398	intron	0.32	1E-8	1.16	[1.10-1.22]	http://www.ncbi.nlm.nih.gov/pubmed/17463249
CDKN2B-AS1	1,924 cases,_x000D_ 2,938 controls	3,757 cases,_x000D_ 5,346 controls (also includes meta-analysis from DGI+FUSION+WTCCC)	9p21.3	rs564398	ncRNA	0.56	1E-6	1.13	[1.08-1.19]	http://www.ncbi.nlm.nih.gov/pubmed/17463249
CMIP	4,026 Chinese ancestry cases, 1,042 Korean ancestry cases, 794 Malaysian ancestry cases, 931 Japanese ancestry cases, 159 Filipino ancestry cases, 4,654 Chinese ancestry controls, 2,943 Korean ancestry controls, 1,240 Malaysian ancestry controls, 1,404 Japanese ancestry controls, 1,624 Filipino ancestry controls.	9,723 Japanese ancestry cases, 1,815 Korean ancestry cases, 6,589 Chinese ancestry cases, 8,974 Japanese ancestry controls, 2,066 Korean ancestry controls, Chinese ancestry controls.	16q23.2	rs16955379	intron	0.80	3E-7	1.08	[1.05–1.12]	http://www.ncbi.nlm.nih.gov/pubmed/22158537
CR2	2,010 Chinese ancestry cases, 1,945 Chinese ancestry controls, 794 Malaysian ancestry cases, 1,240 Malyasian ancestry controls, 977 Asian Indian ancestry cases, 1,169 Asian Indian ancestry controls	NR	1q32.2	rs17045328	intron	0.30	7E-6	1.38	[1.20-1.59]	http://www.ncbi.nlm.nih.gov/pubmed/21490949
DCD - VDAC1P5	4,549 cases,_x000D_ 5,579 controls	24,194 cases,_x000D_ 55,598 controls	12q13.2	rs1153188	intergenic	0.73	2E-7	1.08	[1.05-1.11]	http://www.ncbi.nlm.nih.gov/pubmed/18372903
DCDC2C	2,010 Chinese ancestry cases, 1,945 Chinese ancestry controls, 794 Malaysian ancestry cases, 1,240 Malyasian ancestry controls, 977 Asian Indian ancestry cases, 1,169 Asian Indian ancestry controls	NR	2p25.3	rs11677370	intron	0.40	3E-6	1.35	[1.19-1.53]	http://www.ncbi.nlm.nih.gov/pubmed/21490949
DNER	278 American Indian young-onset cases, 129 American Indian cases, and 424 American Indian controls from 514 sibships	1,273 American Indian cases, 1,635 American Indian controls, 793 cases, 3,133 controls	2q36.3	rs1861612	intron	0.64	7E-8	1.29	[NR]	http://www.ncbi.nlm.nih.gov/pubmed/24101674
EIF3EP3 - COBLL1	5,561 South Asian ancestry cases, 14,458 South Asian ancestry controls	13,170 South Asian ancestry cases, 25,398 South Asian ancestry controls	2q24.3	rs3923113	intergenic	0.74	1E-8	1.09	[1.06-1.13]	http://www.ncbi.nlm.nih.gov/pubmed/21874001
ELMO1	94 cases,_x000D_ 94 controls	NR	7p14.2	rs741301	intron	NR	8E-6	2.67	[1.71-4.16]	http://www.ncbi.nlm.nih.gov/pubmed/17653210
F3 - KATNBL1P2	965 African American ancestry cases, 1,029 African American ancestry controls	2,167 African American ancestry cases, 2,288 African American ancestry controls	1p21.3	rs7542900	intergenic	0.56	6E-6	1.16	[1.09-1.25]	http://www.ncbi.nlm.nih.gov/pubmed/22238593
FAM58A	1,839 Han Chinese cases, 1,873 Han Chinese controls	14,006 Han Chinese cases, 15,013 Han Chinese controls, 1,973 East Asian cases, 4,347 East Asian ancestry controls, 794 Singaporean Malay cases, 1,240 Singaporean Malay controls, 159 South Asian ancestry cases, 1,624 South Asian ancestry controls	Xq28	rs12010175	intron	0.786	2E-9	1.21	[1.14-1.28]	http://www.ncbi.nlm.nih.gov/pubmed/22961080
FITM2 - R3HDML	4,026 Chinese ancestry cases, 1,042 Korean ancestry cases, 794 Malaysian ancestry cases, 931 Japanese ancestry cases, 159 Filipino ancestry cases, 4,654 Chinese ancestry controls, 2,943 Korean ancestry controls, 1,240 Malaysian ancestry controls, 1,404 Japanese ancestry controls, 1,624 Filipino ancestry controls.	9,723 Japanese ancestry cases, 1,815 Korean ancestry cases, 6,589 Chinese ancestry cases, 8,974 Japanese ancestry controls, 2,066 Korean ancestry controls, Chinese ancestry controls.	20q13.12	rs6017317	intergenic	0.48	1E-11	1.09	[1.07–1.12]	http://www.ncbi.nlm.nih.gov/pubmed/22158537
FSCN3 - PAX4	684 Han Chinese ancestry cases, 955 Han Chinese ancestry controls	12,256 Chinese ancestry cases, 8,813 Chinese ancestry controls, 4,465 Japanese ancestry cases, 3,023 Japanese ancestry controls, 2,225 Korean ancestry cases, 4,248 Korean ancestry controls, 2,008 Singaporean Chinese ancestry cases, 1,945 Singaporean Chinese ancestry controls, 794 Singaporean Malay ancestry cases, 1,204 Singaporean Malay ancestry controls, 977 Singaporean Indian ancestry cases, 1,…	7q32.1	rs10229583	intergenic	0.825	2E-10	1.14	[1.09-1.19]	http://www.ncbi.nlm.nih.gov/pubmed/23532257
FTO	1,101 Indo-European ancestry cases, 1,027 Indo-European ancestry controls	3,607 Indo-European ancestry cases, 2,924 Indo-European ancestry controls, 1,184 Dravidian ancestry cases, 1,061 Dravidian ancestry controls, 11,285 European ancestry cases, 11,285 European ancestry controls	16q12.2	rs8050136	intron	0.34	6E-6	1.16	[1.09-1.24]	http://www.ncbi.nlm.nih.gov/pubmed/23209189
	2,112 lean type 2 diabetes cases, 4,123 obese type 2 diabetes cases, 54,412 controls	2,881 lean type 2 diabetes cases, 8,702 obese type 2 diabetes cases, 18,957 controls	16q12.2	rs9939609	intron	0.40	1E-20	1.25	[1.19-1.30]	http://www.ncbi.nlm.nih.gov/pubmed/22693455
	8,130 European ancestry cases, 38,987 European ancestry controls	Up to 34,412 European ancestry cases, 59,925 European ancestry controls	16q12.2	rs11642841	intron	NR	3E-8	1.13	[1.08-1.18]	http://www.ncbi.nlm.nih.gov/pubmed/20581827
	1,924 cases, 2,938 controls	3,757 cases, 5,346 controls	16q12.2	rs8050136	intron	NR	2E-17	1.30	[1.23-1.39]	http://www.ncbi.nlm.nih.gov/pubmed/19056611
	4,549 cases,_x000D_ 5,579 controls	24,194 cases,_x000D_ 55,598 controls	16q12.2	rs8050136	intron	NR	7E-6	1.15	[1.09-1.22]	http://www.ncbi.nlm.nih.gov/pubmed/18372903
	1,924 cases,_x000D_ 2,938 controls	(see Zeggini 2007)	16q12.2	rs9939609	intron	0.40	2E-7	1.34	[1.17-1.52]	http://www.ncbi.nlm.nih.gov/pubmed/17554300
	1,161 cases,_x000D_ 1,174 controls	1,215 cases,_x000D_ 1,258 controls (also includes meta-analysis from DGI+FUSION+WTCCC)	16q12.2	rs8050136	intron	0.38	1E-12	1.17	[1.12-1.22]	http://www.ncbi.nlm.nih.gov/pubmed/17463248
	1,924 cases,_x000D_ 2,938 controls	3,757 cases,_x000D_ 5,346 controls (also includes meta-analysis from DGI+FUSION+WTCCC)	16q12.2	rs8050136	intron	0.40	7E-14	1.23	[1.18-1.32]	http://www.ncbi.nlm.nih.gov/pubmed/17463249
GABRA4	66 Arab cases and 112 Arab controls from one extended family	116 Arab cases, 199 Arab controls	4p12	rs2055942	intron	NR	1E-6	NR	NR	http://www.ncbi.nlm.nih.gov/pubmed/23937595
GLIS3	1,839 Han Chinese cases, 1,873 Han Chinese controls	14,006 Han Chinese cases, 15,013 Han Chinese controls, 1,973 East Asian cases, 4,347 East Asian ancestry controls, 794 Singaporean Malay cases, 1,240 Singaporean Malay controls, 159 South Asian ancestry cases, 1,624 South Asian ancestry controls	9p24.2	rs10814916	intron	0.439	6E-12	1.11	[1.08-1.15]	http://www.ncbi.nlm.nih.gov/pubmed/22961080
	4,026 Chinese ancestry cases, 1,042 Korean ancestry cases, 794 Malaysian ancestry cases, 931 Japanese ancestry cases, 159 Filipino ancestry cases, 4,654 Chinese ancestry controls, 2,943 Korean ancestry controls, 1,240 Malaysian ancestry controls, 1,404 Japanese ancestry controls, 1,624 Filipino ancestry controls.	9,723 Japanese ancestry cases, 1,815 Korean ancestry cases, 6,589 Chinese ancestry cases, 8,974 Japanese ancestry controls, 2,066 Korean ancestry controls, Chinese ancestry controls.	9p24.2	rs7041847	intron	0.41	2E-14	1.10	[1.07–1.13]	http://www.ncbi.nlm.nih.gov/pubmed/22158537
GPSM1	5,976 Japanese ancestry cases, 20,829 Japanese ancestry controls	18,207 Japanese ancestry cases, 6,780 Japanese ancestry controls, 6,209 Chinese ancestry cases, 7,205 Chinese ancestry controls	9q34.3	rs11787792	intron	0.874	2E-10	1.15	[1.10-1.20]	http://www.ncbi.nlm.nih.gov/pubmed/23945395
GRK5	1,839 Han Chinese cases, 1,873 Han Chinese controls	14,006 Han Chinese cases, 15,013 Han Chinese controls, 1,973 East Asian cases, 4,347 East Asian ancestry controls, 794 Singaporean Malay cases, 1,240 Singaporean Malay controls, 159 South Asian ancestry cases, 1,624 South Asian ancestry controls	10q26.11	rs10886471	intron	0.778	7E-9	1.12	[1.08-1.16]	http://www.ncbi.nlm.nih.gov/pubmed/22961080
HHEX - EXOC6	5,976 Japanese ancestry cases, 20,829 Japanese ancestry controls	18,207 Japanese ancestry cases, 6,780 Japanese ancestry controls, 6,209 Chinese ancestry cases, 7,205 Chinese ancestry controls	10q23.33	rs1111875	intergenic	0.29	2E-8	1.14	[1.09-1.20]	http://www.ncbi.nlm.nih.gov/pubmed/23945395
	2,112 lean type 2 diabetes cases, 4,123 obese type 2 diabetes cases, 54,412 controls	2,881 lean type 2 diabetes cases, 8,702 obese type 2 diabetes cases, 18,957 controls	10q23.33	rs5015480	intergenic	0.57	2E-9	1.18	[1.11-1.23]	http://www.ncbi.nlm.nih.gov/pubmed/22693455
	1,019 Chinese ancestry cases, 1,710 Chinese ancestry controls	2,591 European ancestry cases, 3,052 European ancestry controls, 6,184 East Asian cases, 9,853 East Asian controls	10q23.33	rs5015480	intergenic	0.17	9E-6	1.17	[1.11-1.24]	http://www.ncbi.nlm.nih.gov/pubmed/20862305
	519 Japanese ancestry cases, 503 Japanese ancestry controls	5,110 Japanese ancestry cases, 6,867 Japanese ancestry controls	10q23.33	rs1111875	intergenic	0.28	7E-12	1.21	[1.15-1.28]	http://www.ncbi.nlm.nih.gov/pubmed/19401414
	4,549 cases,_x000D_ 5,579 controls	24,194 cases,_x000D_ 55,598 controls	10q23.33	rs5015480	intergenic	NR	7E-8	1.17	[1.11-1.24]	http://www.ncbi.nlm.nih.gov/pubmed/18372903
	1,464 cases,_x000D_ 1,467 controls	5,065 cases,_x000D_ 5,785 controls (also includes meta-analysis from DGI+FUSION+WTCCC)	10q23.33	rs1111875	intergenic	0.53	6E-10	1.13	[1.08-1.17]	http://www.ncbi.nlm.nih.gov/pubmed/17463246
	1,161 cases,_x000D_ 1,174 controls	1,215 cases,_x000D_ 1,258 controls (also includes meta-analysis from DGI+FUSION+WTCCC)	10q23.33	rs1111875	intergenic	0.52	6E-10	1.13	[1.09-1.17]	http://www.ncbi.nlm.nih.gov/pubmed/17463248
	1,924 cases,_x000D_ 2,938 controls	3,757 cases,_x000D_ 5,346 controls (also includes meta-analysis from DGI+FUSION+WTCCC)	10q23.33	rs5015480	intergenic	0.57	5E-6	1.13	[1.07-1.19]	http://www.ncbi.nlm.nih.gov/pubmed/17463249
	661 cases,_x000D_ 614 controls	2,617 cases,_x000D_ 2,894 controls	10q23.33	rs1111875	intergenic	0.60	3E-6	1.19	[0.82-1.56]	http://www.ncbi.nlm.nih.gov/pubmed/17293876
	8,130 European ancestry cases, 38,987 European ancestry controls	Up to 34,412 European ancestry cases, 59,925 European ancestry controls	10q23.33	rs5015480	intergenic	NR	1E-15	1.18	[1.13-1.23]	http://www.ncbi.nlm.nih.gov/pubmed/20581827
HIGD1C	1,924 cases,_x000D_ 2,938 controls	(see Zeggini 2007)	12q13.12	rs12304921	intron	0.15	7E-6	2.50	[1.53-4.09]	http://www.ncbi.nlm.nih.gov/pubmed/17554300
HMG20A	2,112 lean type 2 diabetes cases, 4,123 obese type 2 diabetes cases, 54,412 controls	2,881 lean type 2 diabetes cases, 8,702 obese type 2 diabetes cases, 18,957 controls	15q24.3	rs7178572	intron	0.70	1E-8	1.11	[1.07-1.15]	http://www.ncbi.nlm.nih.gov/pubmed/22693455
	5,561 South Asian ancestry cases, 14,458 South Asian ancestry controls	13,170 South Asian ancestry cases, 25,398 South Asian ancestry controls	15q24.3	rs7178572	intron	0.52	7E-11	1.09	[1.06-1.12]	http://www.ncbi.nlm.nih.gov/pubmed/21874001
	2,010 Chinese ancestry cases, 1,945 Chinese ancestry controls, 794 Malaysian ancestry cases, 1,240 Malyasian ancestry controls, 977 Asian Indian ancestry cases, 1,169 Asian Indian ancestry controls	NR	15q24.3	rs7119	UTR-3	0.19	5E-7	1.24	[1.14-1.34]	http://www.ncbi.nlm.nih.gov/pubmed/21490949
HMGN1P22 - MTND5P21	965 African American ancestry cases, 1,029 African American ancestry controls	2,167 African American ancestry cases, 2,288 African American ancestry controls	11p15.3	rs2722769	intergenic	0.53	2E-6	1.35	[1.19-1.54]	http://www.ncbi.nlm.nih.gov/pubmed/22238593
HNF1B	5,976 Japanese ancestry cases, 20,829 Japanese ancestry controls	18,207 Japanese ancestry cases, 6,780 Japanese ancestry controls, 6,209 Chinese ancestry cases, 7,205 Chinese ancestry controls	17q12	rs4430796	intron	0.37	4E-6	1.11	[1.06-1.16]	http://www.ncbi.nlm.nih.gov/pubmed/23945395
	1,839 Han Chinese cases, 1,873 Han Chinese controls	14,006 Han Chinese cases, 15,013 Han Chinese controls, 1,973 East Asian cases, 4,347 East Asian ancestry controls, 794 Singaporean Malay cases, 1,240 Singaporean Malay controls, 159 South Asian ancestry cases, 1,624 South Asian ancestry controls	17q12	rs4430796	intron	0.276	2E-11	1.19	[1.13-1.25]	http://www.ncbi.nlm.nih.gov/pubmed/22961080
	8,130 European ancestry cases, 38,987 European ancestry controls	Up to 34,412 European ancestry cases, 59,925 European ancestry controls	17q12	rs4430796	intron	NR	2E-6	1.14	[1.08-1.20]	http://www.ncbi.nlm.nih.gov/pubmed/20581827
HNF4A	5,561 South Asian ancestry cases, 14,458 South Asian ancestry controls	13,170 South Asian ancestry cases, 25,398 South Asian ancestry controls	20q13.12	rs4812829	intron	0.29	3E-10	1.09	[1.06-1.12]	http://www.ncbi.nlm.nih.gov/pubmed/21874001
HUNK - LINC00159	2,010 Chinese ancestry cases, 1,945 Chinese ancestry controls, 794 Malaysian ancestry cases, 1,240 Malyasian ancestry controls, 977 Asian Indian ancestry cases, 1,169 Asian Indian ancestry controls	NR	21q22.11	rs2833610	intergenic	0.57	4E-6	1.17	[1.09-1.24]	http://www.ncbi.nlm.nih.gov/pubmed/21490949
IDE - KIF11	2,010 Chinese ancestry cases, 1,945 Chinese ancestry controls, 794 Malaysian ancestry cases, 1,240 Malyasian ancestry controls, 977 Asian Indian ancestry cases, 1,169 Asian Indian ancestry controls	NR	10q23.33	rs6583826	intergenic	0.26	7E-6	1.18	[1.10-1.27]	http://www.ncbi.nlm.nih.gov/pubmed/21490949
IGF2BP2	2,112 lean type 2 diabetes cases, 4,123 obese type 2 diabetes cases, 54,412 controls	2,881 lean type 2 diabetes cases, 8,702 obese type 2 diabetes cases, 18,957 controls	3q27.2	rs4402960	intron	0.31	3E-9	1.15	[1.10-1.21]	http://www.ncbi.nlm.nih.gov/pubmed/22693455
	5,976 Japanese ancestry cases, 20,829 Japanese ancestry controls	18,207 Japanese ancestry cases, 6,780 Japanese ancestry controls, 6,209 Chinese ancestry cases, 7,205 Chinese ancestry controls	3q27.2	rs1470579	intron	0.34	5E-14	1.19	[1.14-1.24]	http://www.ncbi.nlm.nih.gov/pubmed/23945395
	842 Punjabi Sikh cases, 774 Punjabi Sikh controls	up to 2,512 Punjabi Sikh cases and 3,201 Punjabi Sikh controls; up to 2,569 non-Sikh Punjabi cases and 3,024 non-Sikh Punjabi controls; up to 13,559 other South Asian cases and 20,822 other South Asian controls; up to 16,746 East Asian ancestry cases and 16,961 East Asian ancestry controls; up to 8,130 European ancestry cases and 38,987 European ancestry controls	3q27.2	rs1470579	intron	0.41	5E-6	1.19	[1.11-1.28]	http://www.ncbi.nlm.nih.gov/pubmed/23300278
	842 Punjabi Sikh cases, 774 Punjabi Sikh controls	up to 2,512 Punjabi Sikh cases and 3,201 Punjabi Sikh controls; up to 2,569 non-Sikh Punjabi cases and 3,024 non-Sikh Punjabi controls; up to 13,559 other South Asian cases and 20,822 other South Asian controls; up to 16,746 East Asian ancestry cases and 16,961 East Asian ancestry controls; up to 8,130 European ancestry cases and 38,987 European ancestry controls	3q27.2	rs1470579	intron	0.41	4E-7	.88	[0.83 - 0.92]	http://www.ncbi.nlm.nih.gov/pubmed/23300278
	842 Punjabi Sikh cases, 774 Punjabi Sikh controls	up to 2,512 Punjabi Sikh cases and 3,201 Punjabi Sikh controls; up to 2,569 non-Sikh Punjabi cases and 3,024 non-Sikh Punjabi controls; up to 13,559 other South Asian cases and 20,822 other South Asian controls; up to 16,746 East Asian ancestry cases and 16,961 East Asian ancestry controls; up to 8,130 European ancestry cases and 38,987 European ancestry controls	3q27.2	rs1470579	intron	0.45	4E-9	1.06	[1.04-1.09]	http://www.ncbi.nlm.nih.gov/pubmed/23300278
	842 Punjabi Sikh cases, 774 Punjabi Sikh controls	up to 2,512 Punjabi Sikh cases and 3,201 Punjabi Sikh controls; up to 2,569 non-Sikh Punjabi cases and 3,024 non-Sikh Punjabi controls; up to 13,559 other South Asian cases and 20,822 other South Asian controls; up to 16,746 East Asian ancestry cases and 16,961 East Asian ancestry controls; up to 8,130 European ancestry cases and 38,987 European ancestry controls	3q27.2	rs1470579	intron	0.45	2E-13	1.06	[1.04-1.08]	http://www.ncbi.nlm.nih.gov/pubmed/23300278
	842 Punjabi Sikh cases, 774 Punjabi Sikh controls	up to 2,512 Punjabi Sikh cases and 3,201 Punjabi Sikh controls; up to 2,569 non-Sikh Punjabi cases and 3,024 non-Sikh Punjabi controls; up to 13,559 other South Asian cases and 20,822 other South Asian controls; up to 16,746 East Asian ancestry cases and 16,961 East Asian ancestry controls; up to 8,130 European ancestry cases and 38,987 European ancestry controls	3q27.2	rs1470579	intron	0.5	2E-19	1.08	[1.05-1.09]	http://www.ncbi.nlm.nih.gov/pubmed/23300278
	1,804 Hispanic ancestry cases, 780 Hispanic ancestry controls	European ancestry individuals (NR)	3q27.2	rs1374910	intron	NR	1E-7	1.24	[1.15-1.34]	http://www.ncbi.nlm.nih.gov/pubmed/21573907
	8,130 European ancestry cases, 38,987 European ancestry controls	Up to 34,412 European ancestry cases, 59,925 European ancestry controls	3q27.2	rs1470579	intron	NR	2E-9	1.14	[1.09-1.19]	http://www.ncbi.nlm.nih.gov/pubmed/20581827
	519 Japanese ancestry cases, 503 Japanese ancestry controls	5,110 Japanese ancestry cases, 6,867 Japanese ancestry controls	3q27.2	rs4402960	intron	0.31	1E-6	1.14	[1.08-1.21]	http://www.ncbi.nlm.nih.gov/pubmed/19401414
	194 Japanese cases, 1,558 Japanese controls	4,924 cases, 2,618 controls (Japanese), 1433 cases, 1,735 controls (Singaporean), 3,891 cases, 4,888 controls (Danish)	3q27.2	rs6769511	intron	0.32	1E-9	1.23	[1.15-1.31]	http://www.ncbi.nlm.nih.gov/pubmed/18711366
	4,549 cases,_x000D_ 5,579 controls	24,194 cases,_x000D_ 55,598 controls	3q27.2	rs4402960	intron	NR	8E-8	1.17	[1.10-1.25]	http://www.ncbi.nlm.nih.gov/pubmed/18372903
	1,464 cases,_x000D_ 1,467 controls	5,065 cases,_x000D_ 5,785 controls (also includes meta-analysis from DGI+FUSION+WTCCC)	3q27.2	rs4402960	intron	0.29	2E-9	1.17	[1.11-1.23]	http://www.ncbi.nlm.nih.gov/pubmed/17463246
	1,161 cases,_x000D_ 1,174 controls	1,215 cases,_x000D_ 1,258 controls (also includes meta-analysis from DGI+FUSION+WTCCC)	3q27.2	rs4402960	intron	0.30	9E-16	1.14	[1.11-1.18]	http://www.ncbi.nlm.nih.gov/pubmed/17463248
	1,924 cases,_x000D_ 2,938 controls	3,757 cases,_x000D_ 5,346 controls (also includes meta-analysis from DGI+FUSION+WTCCC)	3q27.2	rs4402960	intron	0.32	9E-16	1.14	[1.11-1.18]	http://www.ncbi.nlm.nih.gov/pubmed/17463249
JAZF1	8,130 European ancestry cases, 38,987 European ancestry controls	Up to 34,412 European ancestry cases, 59,925 European ancestry controls	7p15.1	rs849134	intron	NR	3E-9	1.13	[1.09-1.18]	http://www.ncbi.nlm.nih.gov/pubmed/20581827
	4,549 cases,_x000D_ 5,579 controls	24,194 cases,_x000D_ 55,598 controls	7p15.1	rs864745	intron	0.50	5E-14	1.10	[1.07-1.13]	http://www.ncbi.nlm.nih.gov/pubmed/18372903
KCNJ11	1,924 cases, 2,938 controls	3,757 cases, 5,346 controls	11p15.1	rs5219	missense	NR	5E-7	1.19	[1.11-1.27]	http://www.ncbi.nlm.nih.gov/pubmed/19056611
	1,924 cases, 2,938 controls	3,757 cases, 5,346 controls	11p15.1	rs5219	missense	NR	1E-9	1.25	[1.16-1.34]	http://www.ncbi.nlm.nih.gov/pubmed/19056611
	4,549 cases,_x000D_ 5,579 controls	24,194 cases,_x000D_ 55,598 controls	11p15.1	rs5215	missense	NR	4E-7	1.16	[1.09-1.23]	http://www.ncbi.nlm.nih.gov/pubmed/18372903
	1,464 cases,_x000D_ 1,467 controls	5,065 cases,_x000D_ 5,785 controls (also includes meta-analysis from DGI+FUSION+WTCCC)	11p15.1	rs5219	missense	0.47	1E-7	1.15	[1.09-1.21]	http://www.ncbi.nlm.nih.gov/pubmed/17463246
	1,161 cases,_x000D_ 1,174 controls	1,215 cases,_x000D_ 1,258 controls (also includes meta-analysis from DGI+FUSION+WTCCC)	11p15.1	rs5219	missense	0.46	7E-11	1.14	[1.10-1.19]	http://www.ncbi.nlm.nih.gov/pubmed/17463248
	1,924 cases,_x000D_ 2,938 controls	3,757 cases,_x000D_ 5,346 controls (also includes meta-analysis from DGI+FUSION+WTCCC)	11p15.1	rs5215	missense	NR	5E-11	1.14	[1.10-1.19]	http://www.ncbi.nlm.nih.gov/pubmed/17463249
KCNK16;KCNK17	4,026 Chinese ancestry cases, 1,042 Korean ancestry cases, 794 Malaysian ancestry cases, 931 Japanese ancestry cases, 159 Filipino ancestry cases, 4,654 Chinese ancestry controls, 2,943 Korean ancestry controls, 1,240 Malaysian ancestry controls, 1,404 Japanese ancestry controls, 1,624 Filipino ancestry controls.	9,723 Japanese ancestry cases, 1,815 Korean ancestry cases, 6,589 Chinese ancestry cases, 8,974 Japanese ancestry controls, 2,066 Korean ancestry controls, Chinese ancestry controls.	6p21.2	rs1535500	missense;nearGene-5	0.42	2E-8	1.08	[1.05–1.11]	http://www.ncbi.nlm.nih.gov/pubmed/22158537
KCNQ1	278 American Indian young-onset cases, 129 American Indian cases, and 424 American Indian controls from 514 sibships	1,273 American Indian cases, 1,635 American Indian controls, 793 cases, 3,133 controls	11p15.4	rs8181588	intron	0.48	5E-9	1.30	[NR]	http://www.ncbi.nlm.nih.gov/pubmed/24101674
	5,976 Japanese ancestry cases, 20,829 Japanese ancestry controls	18,207 Japanese ancestry cases, 6,780 Japanese ancestry controls, 6,209 Chinese ancestry cases, 7,205 Chinese ancestry controls	11p15.4	rs2237892	intron	0.61	4E-29	1.30	[1.24-1.36]	http://www.ncbi.nlm.nih.gov/pubmed/23945395
	1,839 Han Chinese cases, 1,873 Han Chinese controls	14,006 Han Chinese cases, 15,013 Han Chinese controls, 1,973 East Asian cases, 4,347 East Asian ancestry controls, 794 Singaporean Malay cases, 1,240 Singaporean Malay controls, 159 South Asian ancestry cases, 1,624 South Asian ancestry controls	11p15.4	rs2237892	intron	0.657	1E-7	1.32	[1.19-1.46]	http://www.ncbi.nlm.nih.gov/pubmed/22961080
	793 Han Chinese cases, 806 Han Chinese controls	4,445 Han Chinese cases, 4,458 Han Chinese controls	11p15.4	rs163182	intron	0.34	2E-17	1.28	[NR]	http://www.ncbi.nlm.nih.gov/pubmed/21799836
	1,804 Hispanic ancestry cases, 780 Hispanic ancestry controls	European ancestry individuals (NR)	11p15.4	rs2237892	intron	NR	4E-6	1.20	[1.11-1.29]	http://www.ncbi.nlm.nih.gov/pubmed/21573907
	995 Han Chinese ancestry cases, 894 Han Chinese ancestry controls	1,803 Han Chinese ancestry cases, 1,473 Han Chinese ancestry controls	11p15.4	rs2237895	intron	0.33	1E-9	1.29	[1.19-1.40]	http://www.ncbi.nlm.nih.gov/pubmed/20174558
	519 Japanese ancestry cases, 503 Japanese ancestry controls	5,110 Japanese ancestry cases, 6,867 Japanese ancestry controls	11p15.4	rs2237892	intron	0.59	1E-26	1.33	[1.27-1.41]	http://www.ncbi.nlm.nih.gov/pubmed/19401414
	194 Japanese cases, 1,558 Japanese controls	4,924 cases, 2,618 controls (Japanese), 1433 cases, 1,735 controls (Singaporean), 3,891 cases, 4,888 controls (Danish)	11p15.4	rs2237897	intron	0.34	1E-16	1.33	[1.24-1.41]	http://www.ncbi.nlm.nih.gov/pubmed/18711366
	187 Japanese cases, 1,504 Japanese controls	6,552 Asian cases, 6,621 Asian controls, 2,830 cases, 3,740 controls (Swedish)	11p15.4	rs2237892	intron	0.61	2E-42	1.40	[1.34-1.47]	http://www.ncbi.nlm.nih.gov/pubmed/18711367
KCNQ1;KCNQ1OT1	8,130 European ancestry cases, 38,987 European ancestry controls	Up to 34,412 European ancestry cases, 59,925 European ancestry controls	11p15.5	rs231362	intron;ncRNA	NR	3E-13	1.08	[1.06-1.10]	http://www.ncbi.nlm.nih.gov/pubmed/20581827
KLF14 - MIR29A	8,130 European ancestry cases, 38,987 European ancestry controls	Up to 34,412 European ancestry cases, 59,925 European ancestry controls	7q32.3	rs972283	intergenic	NR	2E-10	1.07	[1.05-1.10]	http://www.ncbi.nlm.nih.gov/pubmed/20581827
KRT18P24 - CHCHD2P9	8,130 European ancestry cases, 38,987 European ancestry controls	Up to 34,412 European ancestry cases, 59,925 European ancestry controls	9q21.31	rs13292136	intergenic	NR	3E-8	1.11	[1.07-1.15]	http://www.ncbi.nlm.nih.gov/pubmed/20581827
KRT18P48 - DUSP9	5,976 Japanese ancestry cases, 20,829 Japanese ancestry controls	18,207 Japanese ancestry cases, 6,780 Japanese ancestry controls, 6,209 Chinese ancestry cases, 7,205 Chinese ancestry controls	Xq28	rs5945326	intergenic	0.68	2E-12	1.14	[1.10-1.18]	http://www.ncbi.nlm.nih.gov/pubmed/23945395
	1,839 Han Chinese cases, 1,873 Han Chinese controls	14,006 Han Chinese cases, 15,013 Han Chinese controls, 1,973 East Asian cases, 4,347 East Asian ancestry controls, 794 Singaporean Malay cases, 1,240 Singaporean Malay controls, 159 South Asian ancestry cases, 1,624 South Asian ancestry controls	Xq28	rs5945326	intergenic	0.606	7E-16	1.18	[1.13-1.23]	http://www.ncbi.nlm.nih.gov/pubmed/22961080
	8,130 European ancestry cases, 38,987 European ancestry controls	Up to 34,412 European ancestry cases, 59,925 European ancestry controls	Xq28	rs5945326	intergenic	NR	3E-10	1.27	[1.18-1.37]	http://www.ncbi.nlm.nih.gov/pubmed/20581827
LAMA1	2,112 lean type 2 diabetes cases, 4,123 obese type 2 diabetes cases, 54,412 controls	2,881 lean type 2 diabetes cases, 8,702 obese type 2 diabetes cases, 18,957 controls	18p11.31	rs8090011	intron	0.38	8E-9	1.13	[1.09-1.18]	http://www.ncbi.nlm.nih.gov/pubmed/22693455
LIMK2	965 African American cases, 1,029 African American controls	709 African American cases, 690 African American controls	22q12.2	rs2106294	intron	0.94	4E-6	1.75	[1.39-2.22]	http://www.ncbi.nlm.nih.gov/pubmed/21150874
LINC00523 - DLK1	1,804 Hispanic ancestry cases, 780 Hispanic ancestry controls	European ancestry individuals (NR)	14q32.2	rs730570	intergenic	NR	8E-6	1.14	[1.08-1.21]	http://www.ncbi.nlm.nih.gov/pubmed/21573907
LINC01080 - SPRY2	1,019 Chinese ancestry cases, 1,710 Chinese ancestry controls	2,591 European ancestry cases, 3,052 European ancestry controls, 6,184 East Asian cases, 9,853 East Asian controls	13q31.1	rs1359790	intergenic	0.71	6E-9	1.15	[1.10-1.20]	http://www.ncbi.nlm.nih.gov/pubmed/20862305
LOC100287613	1,806 European ancestry cases, 2,965 European ancestry controls	NR	7p21.1	rs1525739		NR	6E-6	.44	[NR] unit decrease	http://www.ncbi.nlm.nih.gov/pubmed/23386860
LOC101928423	5,976 Japanese ancestry cases, 20,829 Japanese ancestry controls	18,207 Japanese ancestry cases, 6,780 Japanese ancestry controls, 6,209 Chinese ancestry cases, 7,205 Chinese ancestry controls	7q32.1	rs791595	intron	0.08	3E-13	1.17	[1.12-1.22]	http://www.ncbi.nlm.nih.gov/pubmed/23945395
LOC101929495	679 French cases, 697 French controls	5,579 European cases, 7,096 European controls	5q14.3	rs12518099	intron	0.23	7E-7	1.16	[1.10-1.22]	http://www.ncbi.nlm.nih.gov/pubmed/19734900
LOC646736	8,130 European ancestry cases, 38,987 European ancestry controls	Up to 34,412 European ancestry cases, 59,925 European ancestry controls	2q36.3	rs7578326	intron	NR	5E-20	1.11	[1.08-1.13]	http://www.ncbi.nlm.nih.gov/pubmed/20581827
LPIN2;LOC727896	2,010 Chinese ancestry cases, 1,945 Chinese ancestry controls, 794 Malaysian ancestry cases, 1,240 Malyasian ancestry controls, 977 Asian Indian ancestry cases, 1,169 Asian Indian ancestry controls	NR	18p11.31	rs10460009	intron;nearGene-5	0.60	9E-6	1.35	[1.18-1.54]	http://www.ncbi.nlm.nih.gov/pubmed/21490949
LRTM1 - WNT5A	1,924 cases,_x000D_ 2,938 controls	(see Zeggini 2007)	3p14.3	rs358806	intergenic	0.80	3E-6	1.16	[1.03-1.33]	http://www.ncbi.nlm.nih.gov/pubmed/17554300
MAEA	5,976 Japanese ancestry cases, 20,829 Japanese ancestry controls	18,207 Japanese ancestry cases, 6,780 Japanese ancestry controls, 6,209 Chinese ancestry cases, 7,205 Chinese ancestry controls	4p16.3	rs6815464	intron	0.64	2E-7	1.12	[1.08-1.18]	http://www.ncbi.nlm.nih.gov/pubmed/23945395
	4,026 Chinese ancestry cases, 1,042 Korean ancestry cases, 794 Malaysian ancestry cases, 931 Japanese ancestry cases, 159 Filipino ancestry cases, 4,654 Chinese ancestry controls, 2,943 Korean ancestry controls, 1,240 Malaysian ancestry controls, 1,404 Japanese ancestry controls, 1,624 Filipino ancestry controls.	9,723 Japanese ancestry cases, 1,815 Korean ancestry cases, 6,589 Chinese ancestry cases, 8,974 Japanese ancestry controls, 2,066 Korean ancestry controls, Chinese ancestry controls.	4p16.3	rs6815464	intron	0.58	2E-20	1.13	[1.10–1.16]	http://www.ncbi.nlm.nih.gov/pubmed/22158537
	4,470 Japanese ancestry cases, 3,071 Japanese ancestry controls	7,605 Japanese ancestry cases, 3,534 Japanese ancestry controls	4p16.3	rs7656416	intron	0.675	1E-8	1.15	[1.10-1.21]	http://www.ncbi.nlm.nih.gov/pubmed/22456796
MARCH1	2,010 Chinese ancestry cases, 1,945 Chinese ancestry controls, 794 Malaysian ancestry cases, 1,240 Malyasian ancestry controls, 977 Asian Indian ancestry cases, 1,169 Asian Indian ancestry controls	NR	4q32.3	rs3792615	intron	0.95	9E-6	1.93	[1.45-2.59]	http://www.ncbi.nlm.nih.gov/pubmed/21490949
MIR7848 - WISP1	842 Punjabi Sikh cases, 774 Punjabi Sikh controls	up to 2,512 Punjabi Sikh cases and 3,201 Punjabi Sikh controls; up to 2,569 non-Sikh Punjabi cases and 3,024 non-Sikh Punjabi controls; up to 13,559 other South Asian cases and 20,822 other South Asian controls; up to 16,746 East Asian ancestry cases and 16,961 East Asian ancestry controls; up to 8,130 European ancestry cases and 38,987 European ancestry controls	8q24.22	rs4527850	intergenic	0.75	2E-6	1.23	[1.13 - 1.34]	http://www.ncbi.nlm.nih.gov/pubmed/23300278
MRPS9 - GPR45	500 cases,_x000D_ 497 controls	2,573 cases,_x000D_ 2,776 controls	2q12.1	rs6712932	intergenic	NR	6E-6	1.52	[1.27-1.82]	http://www.ncbi.nlm.nih.gov/pubmed/17668382
NOTCH2	4,549 cases,_x000D_ 5,579 controls	24,194 cases,_x000D_ 55,598 controls	1p12	rs10923931	intron	0.11	4E-8	1.13	[1.08-1.17]	http://www.ncbi.nlm.nih.gov/pubmed/18372903
NPM1P47 - C2CD4B	5,976 Japanese ancestry cases, 20,829 Japanese ancestry controls	18,207 Japanese ancestry cases, 6,780 Japanese ancestry controls, 6,209 Chinese ancestry cases, 7,205 Chinese ancestry controls	15q22.2	rs7172432	intergenic	0.57	1E-6	1.11	[1.07-1.16]	http://www.ncbi.nlm.nih.gov/pubmed/23945395
	793 Han Chinese cases, 806 Han Chinese controls	4,445 Han Chinese cases, 4,458 Han Chinese controls	15q22.2	rs1436953	intergenic	0.64	8E-6	1.14	[NR]	http://www.ncbi.nlm.nih.gov/pubmed/21799836
	4,470 Japanese ancestry cases, 3,071 Japanese ancestry controls	10,692 Japanese ancestry cases, 9,597 Japanese ancestry controls, 6,980 European ancestry cases, 8,615 European ancestry controls	15q22.2	rs7172432	intergenic	0.58	9E-14	1.11	[1.08-1.14]	http://www.ncbi.nlm.nih.gov/pubmed/20818381
	1,019 Chinese ancestry cases, 1,710 Chinese ancestry controls	2,591 European ancestry cases, 3,052 European ancestry controls, 6,184 East Asian cases, 9,853 East Asian controls	15q22.2	rs1436955	intergenic	0.73	7E-7	1.13	[1.08-1.19]	http://www.ncbi.nlm.nih.gov/pubmed/20862305
NYAP2 - MIR5702	679 French cases, 697 French controls	5,579 European cases, 7,096 European controls	2q36.3	rs2943641	intergenic	0.63	9E-12	1.19	[1.13-1.25]	http://www.ncbi.nlm.nih.gov/pubmed/19734900
OASL	8,130 European ancestry cases, 38,987 European ancestry controls	Up to 34,412 European ancestry cases, 59,925 European ancestry controls	12q24.31	rs7957197	intron	NR	2E-8	1.07	[1.05-1.10]	http://www.ncbi.nlm.nih.gov/pubmed/20581827
PALM2	4,470 Japanese ancestry cases, 3,071 Japanese ancestry controls	7,605 Japanese ancestry cases, 3,534 Japanese ancestry controls	9q31.3	rs1327796	intron	0.235	3E-6	1.13	[1.08-1.20]	http://www.ncbi.nlm.nih.gov/pubmed/22456796
PAPL	2,010 Chinese ancestry cases, 1,945 Chinese ancestry controls, 794 Malaysian ancestry cases, 1,240 Malyasian ancestry controls, 977 Asian Indian ancestry cases, 1,169 Asian Indian ancestry controls	NR	19q13.2	rs472265	intron	0.22	9E-6	1.39	[1.20-1.61]	http://www.ncbi.nlm.nih.gov/pubmed/21490949
PCNPP3 - RPSAP52	965 African American cases, 1,029 African American controls	709 African American cases, 690 African American controls	12q14.3	rs2358944	intergenic	0.77	4E-6	1.33	[1.18-1.49]	http://www.ncbi.nlm.nih.gov/pubmed/21150874
PCNXL2;LOC101927736	2,010 Chinese ancestry cases, 1,945 Chinese ancestry controls, 794 Malaysian ancestry cases, 1,240 Malyasian ancestry controls, 977 Asian Indian ancestry cases, 1,169 Asian Indian ancestry controls	NR	1q42.2	rs12027542	intron;intron	0.61	4E-7	1.41	[1.23-1.61]	http://www.ncbi.nlm.nih.gov/pubmed/21490949
PEPD	4,026 Chinese ancestry cases, 1,042 Korean ancestry cases, 794 Malaysian ancestry cases, 931 Japanese ancestry cases, 159 Filipino ancestry cases, 4,654 Chinese ancestry controls, 2,943 Korean ancestry controls, 1,240 Malaysian ancestry controls, 1,404 Japanese ancestry controls, 1,624 Filipino ancestry controls.	9,723 Japanese ancestry cases, 1,815 Korean ancestry cases, 6,589 Chinese ancestry cases, 8,974 Japanese ancestry controls, 2,066 Korean ancestry controls, Chinese ancestry controls.	19q13.11	rs3786897	intron	0.56	1E-8	1.10	[1.07–1.14]	http://www.ncbi.nlm.nih.gov/pubmed/22158537
PEX5L	2,010 Chinese ancestry cases, 1,945 Chinese ancestry controls, 794 Malaysian ancestry cases, 1,240 Malyasian ancestry controls, 977 Asian Indian ancestry cases, 1,169 Asian Indian ancestry controls	NR	3q26.33	rs7630877	intron	0.17	7E-6	1.32	[1.17-1.49]	http://www.ncbi.nlm.nih.gov/pubmed/21490949
PLS1	2,010 Chinese ancestry cases, 1,945 Chinese ancestry controls, 794 Malaysian ancestry cases, 1,240 Malyasian ancestry controls, 977 Asian Indian ancestry cases, 1,169 Asian Indian ancestry controls	NR	3q23	rs3773506	UTR-3	0.06	9E-6	1.81	[1.39-2.35]	http://www.ncbi.nlm.nih.gov/pubmed/21490949
PPARD	109 Han Chinese cases, 649 Han Chinese controls	NR	6p21.31	rs7744392	intron	NR	3E-6	NR	NR	http://www.ncbi.nlm.nih.gov/pubmed/23137000
PPARG	1,464 cases,_x000D_ 1,467 controls	5,065 cases,_x000D_ 5,785 controls (also includes meta-analysis from DGI+FUSION+WTCCC)	3p25.2	rs1801282	missense	0.86	2E-6	1.14	[1.08-1.20]	http://www.ncbi.nlm.nih.gov/pubmed/17463246
	1,161 cases,_x000D_ 1,174 controls	1,215 cases,_x000D_ 1,258 controls (also includes meta-analysis from DGI+FUSION+WTCCC)	3p25.2	rs1801282	missense	0.82	2E-6	1.14	[1.08-1.20]	http://www.ncbi.nlm.nih.gov/pubmed/17463248
	1,924 cases,_x000D_ 2,938 controls	3,757 cases,_x000D_ 5,346 controls (also includes meta-analysis from DGI+FUSION+WTCCC)	3p25.2	rs1801282	missense	NR	2E-6	1.14	[1.08-1.20]	http://www.ncbi.nlm.nih.gov/pubmed/17463249
PPIGP1 - SGCD	842 Punjabi Sikh cases, 774 Punjabi Sikh controls	up to 2,512 Punjabi Sikh cases and 3,201 Punjabi Sikh controls; up to 2,569 non-Sikh Punjabi cases and 3,024 non-Sikh Punjabi controls; up to 13,559 other South Asian cases and 20,822 other South Asian controls; up to 16,746 East Asian ancestry cases and 16,961 East Asian ancestry controls; up to 8,130 European ancestry cases and 38,987 European ancestry controls	5q33.2	rs17053082	intergenic	0.1	4E-7	1.49	[1.28 - 1.73]	http://www.ncbi.nlm.nih.gov/pubmed/23300278
	842 Punjabi Sikh cases, 774 Punjabi Sikh controls	up to 2,512 Punjabi Sikh cases and 3,201 Punjabi Sikh controls; up to 2,569 non-Sikh Punjabi cases and 3,024 non-Sikh Punjabi controls; up to 13,559 other South Asian cases and 20,822 other South Asian controls; up to 16,746 East Asian ancestry cases and 16,961 East Asian ancestry controls; up to 8,130 European ancestry cases and 38,987 European ancestry controls	5q33.2	rs17053082	intergenic	0.1	4E-7	1.49	[1.28 - 1.73]	http://www.ncbi.nlm.nih.gov/pubmed/23300278
PRC1;PRC1-AS1	8,130 European ancestry cases, 38,987 European ancestry controls	Up to 34,412 European ancestry cases, 59,925 European ancestry controls	15q26.1	rs8042680	intron;intron	NR	2E-10	1.07	[1.05-1.09]	http://www.ncbi.nlm.nih.gov/pubmed/20581827
PSMD6 - PRICKLE2-AS1	4,026 Chinese ancestry cases, 1,042 Korean ancestry cases, 794 Malaysian ancestry cases, 931 Japanese ancestry cases, 159 Filipino ancestry cases, 4,654 Chinese ancestry controls, 2,943 Korean ancestry controls, 1,240 Malaysian ancestry controls, 1,404 Japanese ancestry controls, 1,624 Filipino ancestry controls.	9,723 Japanese ancestry cases, 1,815 Korean ancestry cases, 6,589 Chinese ancestry cases, 8,974 Japanese ancestry controls, 2,066 Korean ancestry controls, Chinese ancestry controls.	3p14.1	rs831571	intergenic	0.61	8E-11	1.09	[1.06–1.12]	http://www.ncbi.nlm.nih.gov/pubmed/22158537
PTPRD	837 Mexican-American cases, 781 Mexican-American controls	967 Hispanic cases, 343 Hispanic controls	9p23	rs649891	intron	0.35	6E-6	NR	NR	http://www.ncbi.nlm.nih.gov/pubmed/21647700
	995 Han Chinese ancestry cases, 894 Han Chinese ancestry controls	1,803 Han Chinese ancestry cases, 1,473 Han Chinese ancestry controls	9p24.1	rs17584499	intron	0.06	9E-10	1.57	[1.36-1.82]	http://www.ncbi.nlm.nih.gov/pubmed/20174558
RASGRP1	1,839 Han Chinese cases, 1,873 Han Chinese controls	14,006 Han Chinese cases, 15,013 Han Chinese controls, 1,973 East Asian cases, 4,347 East Asian ancestry controls, 794 Singaporean Malay cases, 1,240 Singaporean Malay controls, 159 South Asian ancestry cases, 1,624 South Asian ancestry controls	15q14	rs7403531	intron	0.346	4E-9	1.10	[1.06-1.13]	http://www.ncbi.nlm.nih.gov/pubmed/22961080
RBM38 - HMGB1P1	842 Punjabi Sikh cases, 774 Punjabi Sikh controls	up to 2,512 Punjabi Sikh cases and 3,201 Punjabi Sikh controls; up to 2,569 non-Sikh Punjabi cases and 3,024 non-Sikh Punjabi controls; up to 13,559 other South Asian cases and 20,822 other South Asian controls; up to 16,746 East Asian ancestry cases and 16,961 East Asian ancestry controls; up to 8,130 European ancestry cases and 38,987 European ancestry controls	20q13.31	rs328506	intergenic	0.8	2E-6	1.11	[1.06-1.15]	http://www.ncbi.nlm.nih.gov/pubmed/23300278
RBMS1	2,591 European ancestry cases, 3,052 European ancestry controls	10,870 European ancestry cases, 73,735 European ancestry controls	2q24.2	rs7593730	intron	0.78	4E-8	1.11	[1.08-1.16]	http://www.ncbi.nlm.nih.gov/pubmed/20418489
RHOU	842 Punjabi Sikh cases, 774 Punjabi Sikh controls	up to 2,512 Punjabi Sikh cases and 3,201 Punjabi Sikh controls; up to 2,569 non-Sikh Punjabi cases and 3,024 non-Sikh Punjabi controls; up to 13,559 other South Asian cases and 20,822 other South Asian controls; up to 16,746 East Asian ancestry cases and 16,961 East Asian ancestry controls; up to 8,130 European ancestry cases and 38,987 European ancestry controls	1q42.13	rs6426514	ncRNA	0.06	2E-6	1.51	[1.27 - 1.78]	http://www.ncbi.nlm.nih.gov/pubmed/23300278
RNA5SP431 - MAF	4,026 Chinese ancestry cases, 1,042 Korean ancestry cases, 794 Malaysian ancestry cases, 931 Japanese ancestry cases, 159 Filipino ancestry cases, 4,654 Chinese ancestry controls, 2,943 Korean ancestry controls, 1,240 Malaysian ancestry controls, 1,404 Japanese ancestry controls, 1,624 Filipino ancestry controls.	9,723 Japanese ancestry cases, 1,815 Korean ancestry cases, 6,589 Chinese ancestry cases, 8,974 Japanese ancestry controls, 2,066 Korean ancestry controls, Chinese ancestry controls.	16q23.2	rs17797882	intergenic	0.32	9E-7	1.08	[1.05–1.12]	http://www.ncbi.nlm.nih.gov/pubmed/22158537
RNA5SP94 - MIR4432	8,130 European ancestry cases, 38,987 European ancestry controls	Up to 34,412 European ancestry cases, 59,925 European ancestry controls	2p16.1	rs243021	intergenic	NR	3E-15	1.08	[1.06-1.10]	http://www.ncbi.nlm.nih.gov/pubmed/20581827
RND3 - FABP5P10	965 African American ancestry cases, 1,029 African American ancestry controls	2,167 African American ancestry cases, 2,288 African American ancestry controls	2q23.3	rs7560163	intergenic	0.86	7E-9	1.33	[1.19-1.49]	http://www.ncbi.nlm.nih.gov/pubmed/22238593
RNMTL1 - NXN	842 Punjabi Sikh cases, 774 Punjabi Sikh controls	up to 2,512 Punjabi Sikh cases and 3,201 Punjabi Sikh controls; up to 2,569 non-Sikh Punjabi cases and 3,024 non-Sikh Punjabi controls; up to 13,559 other South Asian cases and 20,822 other South Asian controls; up to 16,746 East Asian ancestry cases and 16,961 East Asian ancestry controls; up to 8,130 European ancestry cases and 38,987 European ancestry controls	17p13.3	rs623323	intergenic	0.15	4E-6	1.28	[1.15 - 1.42]	http://www.ncbi.nlm.nih.gov/pubmed/23300278
RPL12P33 - HNF1A-AS1	1,804 Hispanic ancestry cases, 780 Hispanic ancestry controls	European ancestry individuals (NR)	12q24.31	rs7305618	intergenic	NR	2E-8	1.14	[1.09-1.20]	http://www.ncbi.nlm.nih.gov/pubmed/21573907
RPL24P7 - UBE2E2-AS1	5,976 Japanese ancestry cases, 20,829 Japanese ancestry controls	18,207 Japanese ancestry cases, 6,780 Japanese ancestry controls, 6,209 Chinese ancestry cases, 7,205 Chinese ancestry controls	3p24.3	rs6780569	intergenic	0.83	4E-7	1.17	[1.10-1.24]	http://www.ncbi.nlm.nih.gov/pubmed/23945395
RPL26P19 - MAP3K1	1,101 Indo-European ancestry cases, 1,027 Indo-European ancestry controls	3,607 Indo-European ancestry cases, 2,924 Indo-European ancestry controls, 1,184 Dravidian ancestry cases, 1,061 Dravidian ancestry controls, 11,285 European ancestry cases, 11,285 European ancestry controls	5q11.2	rs10461617	intergenic	0.21	4E-6	1.17	[1.09-1.25]	http://www.ncbi.nlm.nih.gov/pubmed/23209189
RPL9P23 - HNRNPKP3	1,161 cases,_x000D_ 1,174 controls	1,215 cases,_x000D_ 1,258 controls (also includes meta-analysis from DGI+FUSION+WTCCC)	11p12	rs9300039	intergenic	0.89	6E-8	1.48	[1.28-1.71]	http://www.ncbi.nlm.nih.gov/pubmed/17463248
RPS27P20 - TMEM45B	965 African American ancestry cases, 1,029 African American ancestry controls	2,167 African American ancestry cases, 2,288 African American ancestry controls	11q24.3	rs7107217	intergenic	0.91	3E-7	1.18	[1.10-1.27]	http://www.ncbi.nlm.nih.gov/pubmed/22238593
RPS3AP42 - MTNR1B	8,130 European ancestry cases, 38,987 European ancestry controls	Up to 34,412 European ancestry cases, 59,925 European ancestry controls	11q14.3	rs1387153	intergenic	NR	8E-15	1.09	[1.06-1.11]	http://www.ncbi.nlm.nih.gov/pubmed/20581827
RPSAP52	8,130 European ancestry cases, 38,987 European ancestry controls	Up to 34,412 European ancestry cases, 59,925 European ancestry controls	12q14.3	rs1531343	intron	NR	4E-9	1.10	[1.07-1.14]	http://www.ncbi.nlm.nih.gov/pubmed/20581827
SASH1	965 African American cases, 1,029 African American controls	709 African American cases, 690 African American controls	6q24.3	rs6930576	intron	0.28	7E-7	1.31	[1.18-1.45]	http://www.ncbi.nlm.nih.gov/pubmed/21150874
SGCG	842 Punjabi Sikh cases, 774 Punjabi Sikh controls	up to 2,512 Punjabi Sikh cases and 3,201 Punjabi Sikh controls; up to 2,569 non-Sikh Punjabi cases and 3,024 non-Sikh Punjabi controls; up to 13,559 other South Asian cases and 20,822 other South Asian controls; up to 16,746 East Asian ancestry cases and 16,961 East Asian ancestry controls; up to 8,130 European ancestry cases and 38,987 European ancestry controls	13q12.12	rs9552911	intron	0.93	2E-8	1.49	[1.3-1.72]	http://www.ncbi.nlm.nih.gov/pubmed/23300278
SLC16A13	5,976 Japanese ancestry cases, 20,829 Japanese ancestry controls	18,207 Japanese ancestry cases, 6,780 Japanese ancestry controls, 6,209 Chinese ancestry cases, 7,205 Chinese ancestry controls	17p13.1	rs312457	intron	0.078	8E-13	1.20	[1.14-1.26]	http://www.ncbi.nlm.nih.gov/pubmed/23945395
SLC30A8	5,976 Japanese ancestry cases, 20,829 Japanese ancestry controls	18,207 Japanese ancestry cases, 6,780 Japanese ancestry controls, 6,209 Chinese ancestry cases, 7,205 Chinese ancestry controls	8q24.11	rs13266634	missense	0.58	5E-7	1.12	[1.07-1.17]	http://www.ncbi.nlm.nih.gov/pubmed/23945395
	2,112 lean type 2 diabetes cases, 4,123 obese type 2 diabetes cases, 54,412 controls	2,881 lean type 2 diabetes cases, 8,702 obese type 2 diabetes cases, 18,957 controls	8q24.11	rs3802177	UTR-3	0.68	4E-8	1.23	[1.15-1.33]	http://www.ncbi.nlm.nih.gov/pubmed/22693455
	8,130 European ancestry cases, 38,987 European ancestry controls	Up to 34,412 European ancestry cases, 59,925 European ancestry controls	8q24.11	rs3802177	UTR-3	NR	1E-8	1.15	[1.10-1.21]	http://www.ncbi.nlm.nih.gov/pubmed/20581827
	679 French cases, 697 French controls	5,579 European cases, 7,096 European controls	8q24.11	rs13266634	missense	0.68	8E-8	1.16	[1.10-1.22]	http://www.ncbi.nlm.nih.gov/pubmed/19734900
	519 Japanese ancestry cases, 503 Japanese ancestry controls	5,110 Japanese ancestry cases, 6,867 Japanese ancestry controls	8q24.11	rs13266634	missense	0.57	2E-14	1.22	[1.16-1.28]	http://www.ncbi.nlm.nih.gov/pubmed/19401414
	1,924 cases, 2,938 controls	3,757 cases, 5,346 controls	8q24.11	rs13266634	missense	NR	7E-6	1.18	[1.10-1.27]	http://www.ncbi.nlm.nih.gov/pubmed/19056611
	1,464 cases,_x000D_ 1,467 controls	5,065 cases,_x000D_ 5,785 controls (also includes meta-analysis from DGI+FUSION+WTCCC)	8q24.11	rs13266634	missense	0.65	5E-8	1.12	[1.07-1.16]	http://www.ncbi.nlm.nih.gov/pubmed/17463246
	1,161 cases,_x000D_ 1,174 controls	1,215 cases,_x000D_ 1,258 controls (also includes meta-analysis from DGI+FUSION+WTCCC)	8q24.11	rs13266634	missense	0.61	5E-8	1.12	[1.07-1.16]	http://www.ncbi.nlm.nih.gov/pubmed/17463248
	1,399 EA cases,_x000D_ 5,275 EA controls	2,437 EA cases,_x000D_ 7,287 EA controls	8q24.11	rs13266634	missense	0.67	3E-6	1.15	[1.08-1.22]	http://www.ncbi.nlm.nih.gov/pubmed/17460697
	1,924 cases,_x000D_ 2,938 controls	3,757 cases,_x000D_ 5,346 controls (also includes meta-analysis from DGI+FUSION+WTCCC)	8q24.11	rs13266634	missense	0.69	5E-8	1.12	[1.07-1.16]	http://www.ncbi.nlm.nih.gov/pubmed/17463249
	661 cases,_x000D_ 614 controls	2,617 cases,_x000D_ 2,894 controls	8q24.11	rs13266634	missense	0.70	6E-8	1.18	[0.69-1.67]	http://www.ncbi.nlm.nih.gov/pubmed/17293876
SNORA33 - HMGB1P13	965 African American cases, 1,029 African American controls	709 African American cases, 690 African American controls	6q23.2	rs7769051	intergenic	0.29	2E-6	1.28	[1.16-1.42]	http://www.ncbi.nlm.nih.gov/pubmed/21150874
SRR	995 Han Chinese ancestry cases, 894 Han Chinese ancestry controls	1,803 Han Chinese ancestry cases, 1,473 Han Chinese ancestry controls	17p13.3	rs391300	intron	0.62	3E-9	1.28	[1.18-1.39]	http://www.ncbi.nlm.nih.gov/pubmed/20174558
ST6GAL1	5,561 South Asian ancestry cases, 14,458 South Asian ancestry controls	13,170 South Asian ancestry cases, 25,398 South Asian ancestry controls	3q27.3	rs16861329	intron	0.75	3E-8	1.09	[1.06-1.12]	http://www.ncbi.nlm.nih.gov/pubmed/21874001
SULT4A1	1,806 European ancestry cases, 2,965 European ancestry controls	NR	22q13.31	rs470089	intron	NR	9E-6	.55	[NR] unit decrease	http://www.ncbi.nlm.nih.gov/pubmed/23386860
SVEP1 - MUSK	1,806 European ancestry cases, 2,965 European ancestry controls	NR	9q31.3	rs10980508	intergenic	NR	1E-6	.64	[NR] unit increase	http://www.ncbi.nlm.nih.gov/pubmed/23386860
SYK	4,470 Japanese ancestry cases, 3,071 Japanese ancestry controls	7,605 Japanese ancestry cases, 3,534 Japanese ancestry controls	9q22.2	rs10993738	intron	0.152	5E-6	1.16	[1.09-1.23]	http://www.ncbi.nlm.nih.gov/pubmed/22456796
SYK - AUH	965 African American cases, 1,029 African American controls	709 African American cases, 690 African American controls	9q22.31	rs773506	intergenic	0.77	6E-6	1.32	[1.18-1.49]	http://www.ncbi.nlm.nih.gov/pubmed/21150874
TCERG1L	2,010 Chinese ancestry cases, 1,945 Chinese ancestry controls, 794 Malaysian ancestry cases, 1,240 Malyasian ancestry controls, 977 Asian Indian ancestry cases, 1,169 Asian Indian ancestry controls	NR	10q26.3	rs10741243	intron	0.93	5E-6	1.75	[1.38-2.23]	http://www.ncbi.nlm.nih.gov/pubmed/21490949
TCF7L2	5,976 Japanese ancestry cases, 20,829 Japanese ancestry controls	18,207 Japanese ancestry cases, 6,780 Japanese ancestry controls, 6,209 Chinese ancestry cases, 7,205 Chinese ancestry controls	10q25.2	rs7903146	intron	0.04	2E-15	1.48	[1.34-1.63]	http://www.ncbi.nlm.nih.gov/pubmed/23945395
	842 Punjabi Sikh cases, 774 Punjabi Sikh controls	up to 2,512 Punjabi Sikh cases and 3,201 Punjabi Sikh controls; up to 2,569 non-Sikh Punjabi cases and 3,024 non-Sikh Punjabi controls; up to 13,559 other South Asian cases and 20,822 other South Asian controls; up to 16,746 East Asian ancestry cases and 16,961 East Asian ancestry controls; up to 8,130 European ancestry cases and 38,987 European ancestry controls	10q25.2	rs7903146	intron	0.31	3E-19	1.44	[1.33 - 1.56]	http://www.ncbi.nlm.nih.gov/pubmed/23300278
	842 Punjabi Sikh cases, 774 Punjabi Sikh controls	up to 2,512 Punjabi Sikh cases and 3,201 Punjabi Sikh controls; up to 2,569 non-Sikh Punjabi cases and 3,024 non-Sikh Punjabi controls; up to 13,559 other South Asian cases and 20,822 other South Asian controls; up to 16,746 East Asian ancestry cases and 16,961 East Asian ancestry controls; up to 8,130 European ancestry cases and 38,987 European ancestry controls	10q25.2	rs7903146	intron	0.31	6E-22	1.30	[1.23 - 1.37]	http://www.ncbi.nlm.nih.gov/pubmed/23300278
	842 Punjabi Sikh cases, 774 Punjabi Sikh controls	up to 2,512 Punjabi Sikh cases and 3,201 Punjabi Sikh controls; up to 2,569 non-Sikh Punjabi cases and 3,024 non-Sikh Punjabi controls; up to 13,559 other South Asian cases and 20,822 other South Asian controls; up to 16,746 East Asian ancestry cases and 16,961 East Asian ancestry controls; up to 8,130 European ancestry cases and 38,987 European ancestry controls	10q25.2	rs7903146	intron	0.3	3E-35	1.15	[1.13 - 1.18]	http://www.ncbi.nlm.nih.gov/pubmed/23300278
	842 Punjabi Sikh cases, 774 Punjabi Sikh controls	up to 2,512 Punjabi Sikh cases and 3,201 Punjabi Sikh controls; up to 2,569 non-Sikh Punjabi cases and 3,024 non-Sikh Punjabi controls; up to 13,559 other South Asian cases and 20,822 other South Asian controls; up to 16,746 East Asian ancestry cases and 16,961 East Asian ancestry controls; up to 8,130 European ancestry cases and 38,987 European ancestry controls	10q25.2	rs7903146	intron	0.3	2E-38	1.15	[1.12 - 1.17]	http://www.ncbi.nlm.nih.gov/pubmed/23300278
	842 Punjabi Sikh cases, 774 Punjabi Sikh controls	up to 2,512 Punjabi Sikh cases and 3,201 Punjabi Sikh controls; up to 2,569 non-Sikh Punjabi cases and 3,024 non-Sikh Punjabi controls; up to 13,559 other South Asian cases and 20,822 other South Asian controls; up to 16,746 East Asian ancestry cases and 16,961 East Asian ancestry controls; up to 8,130 European ancestry cases and 38,987 European ancestry controls	10q25.2	rs7903146	intron	0.5	9E-75	1.19	[1.17 - 1.21]	http://www.ncbi.nlm.nih.gov/pubmed/23300278
	1,101 Indo-European ancestry cases, 1,027 Indo-European ancestry controls	3,607 Indo-European ancestry cases, 2,924 Indo-European ancestry controls, 1,184 Dravidian ancestry cases, 1,061 Dravidian ancestry controls, 11,285 European ancestry cases, 11,285 European ancestry controls	10q25.2	rs7903146	intron	0.30	1E-35	1.51	[1.42-1.62]	http://www.ncbi.nlm.nih.gov/pubmed/23209189
	2,112 lean type 2 diabetes cases, 4,123 obese type 2 diabetes cases, 54,412 controls	2,881 lean type 2 diabetes cases, 8,702 obese type 2 diabetes cases, 18,957 controls	10q25.2	rs7903146	intron	0.29	2E-40	1.58	[1.47-1.68]	http://www.ncbi.nlm.nih.gov/pubmed/22693455
	2,112 lean type 2 diabetes cases, 4,123 obese type 2 diabetes cases, 54,412 controls	2,881 lean type 2 diabetes cases, 8,702 obese type 2 diabetes cases, 18,957 controls	10q25.2	rs7903146	intron	0.29	4E-21	1.26	[1.20 - 1.32]	http://www.ncbi.nlm.nih.gov/pubmed/22693455
	2,413 European ancestry cases, 810 African American cases, 2,392 European ancestry controls, 873 African American controls	NR	10q25.2	rs7903146	intron	0.26 (EA+AA)	2E-15	1.46	[NR]	http://www.ncbi.nlm.nih.gov/pubmed/22101970
	8,130 European ancestry cases, 38,987 European ancestry controls	Up to 34,412 European ancestry cases, 59,925 European ancestry controls	10q25.2	rs7903146	intron	NR	2E-51	1.40	[1.34-1.46]	http://www.ncbi.nlm.nih.gov/pubmed/20581827
	679 French cases, 697 French controls	5,579 European cases, 7,096 European controls	10q25.2	rs7903146	intron	0.27	1E-30	1.48	[1.39-1.57]	http://www.ncbi.nlm.nih.gov/pubmed/19734900
	519 Japanese ancestry cases, 503 Japanese ancestry controls	5,110 Japanese ancestry cases, 6,867 Japanese ancestry controls	10q25.2	rs7903146	intron	0.04	8E-12	1.54	[1.36-1.74]	http://www.ncbi.nlm.nih.gov/pubmed/19401414
	1,924 cases, 2,938 controls	3,757 cases, 5,346 controls	10q25.2	rs7903146	intron	NR	6E-16	1.31	[1.23-1.40]	http://www.ncbi.nlm.nih.gov/pubmed/19056611
	1,924 cases, 2,938 controls	3,757 cases, 5,346 controls	10q25.2	rs7903146	intron	NR	9E-30	1.49	[1.39-1.59]	http://www.ncbi.nlm.nih.gov/pubmed/19056611
	4,549 cases,_x000D_ 5,579 controls	24,194 cases,_x000D_ 55,598 controls	10q25.2	rs7903146	intron	NR	3E-23	1.37	[1.28-1.47]	http://www.ncbi.nlm.nih.gov/pubmed/18372903
	500 cases,_x000D_ 497 controls	2,573 cases,_x000D_ 2,776 controls	10q25.2	rs7903146	intron	NR	5E-8	1.71	[1.41-2.08]	http://www.ncbi.nlm.nih.gov/pubmed/17668382
	1,924 cases,_x000D_ 2,938 controls	(see Zeggini 2007)	10q25.2	rs4506565	intron	0.32	5E-12	1.36	[1.20-1.54]	http://www.ncbi.nlm.nih.gov/pubmed/17554300
	1,464 cases,_x000D_ 1,467 controls	5,065 cases,_x000D_ 5,785 controls (also includes meta-analysis from DGI+FUSION+WTCCC)	10q25.2	rs7903146	intron	0.26	2E-31	1.38	[1.31-1.46]	http://www.ncbi.nlm.nih.gov/pubmed/17463246
	1,161 cases,_x000D_ 1,174 controls	1,215 cases,_x000D_ 1,258 controls (also includes meta-analysis from DGI+FUSION+WTCCC)	10q25.2	rs7903146	intron	0.18	1E-8	1.34	[1.21-1.49]	http://www.ncbi.nlm.nih.gov/pubmed/17463248
	1,399 EA cases,_x000D_ 5,275 EA controls	2,437 EA cases,_x000D_ 7,287 EA controls	10q25.2	rs7903146	intron	0.30	2E-10	1.38	[NR]	http://www.ncbi.nlm.nih.gov/pubmed/17460697
	1,924 cases,_x000D_ 2,938 controls	3,757 cases,_x000D_ 5,346 controls (also includes meta-analysis from DGI+FUSION+WTCCC)	10q25.2	rs7901695	intron	NR	1E-48	1.37	[1.31-1.43]	http://www.ncbi.nlm.nih.gov/pubmed/17463249
	661 cases,_x000D_ 614 controls	2,617 cases,_x000D_ 2,894 controls	10q25.2	rs7903146	intron	0.30	2E-34	1.65	[1.28, 2.02]	http://www.ncbi.nlm.nih.gov/pubmed/17293876
TGFBR3	1,101 Indo-European ancestry cases, 1,027 Indo-European ancestry controls	3,607 Indo-European ancestry cases, 2,924 Indo-European ancestry controls, 1,184 Dravidian ancestry cases, 1,061 Dravidian ancestry controls, 11,285 European ancestry cases, 11,285 European ancestry controls	1p22.1	rs11165354	intron	0.78	4E-6	1.17	[1.10-1.25]	http://www.ncbi.nlm.nih.gov/pubmed/23209189
THADA	4,549 cases,_x000D_ 5,579 controls	24,194 cases,_x000D_ 55,598 controls	2p21	rs7578597	missense	0.90	1E-9	1.15	[1.10-1.20]	http://www.ncbi.nlm.nih.gov/pubmed/18372903
TIMP4 - GSTM5P1	8,130 European ancestry cases, 38,987 European ancestry controls	Up to 34,412 European ancestry cases, 59,925 European ancestry controls	3p25.2	rs13081389	intergenic	NR	2E-7	1.24	[1.15-1.35]	http://www.ncbi.nlm.nih.gov/pubmed/20581827
	4,549 cases,_x000D_ 5,579 controls	24,194 cases,_x000D_ 55,598 controls	3p25.2	rs17036101	intergenic	0.93	2E-7	1.15	[1.10-1.21]	http://www.ncbi.nlm.nih.gov/pubmed/18372903
TMEM163 - ACMSD	1,101 Indo-European ancestry cases, 1,027 Indo-European ancestry controls	3,607 Indo-European ancestry cases, 2,924 Indo-European ancestry controls, 1,184 Dravidian ancestry cases, 1,061 Dravidian ancestry controls, 11,285 European ancestry cases, 11,285 European ancestry controls	2q21.3	rs6723108	intergenic	0.86	7E-8	1.27	[1.17-1.39]	http://www.ncbi.nlm.nih.gov/pubmed/23209189
TNRC6A	1,806 European ancestry cases, 2,965 European ancestry controls	NR	16p12.1	rs17177078	intron	NR	5E-6	.83	[NR] unit increase	http://www.ncbi.nlm.nih.gov/pubmed/23386860
TP53INP1;LOC101927002	8,130 European ancestry cases, 38,987 European ancestry controls	Up to 34,412 European ancestry cases, 59,925 European ancestry controls	8q22.1	rs896854	intron;nearGene-5	NR	1E-9	1.06	[1.04-1.09]	http://www.ncbi.nlm.nih.gov/pubmed/20581827
TRNAI25	4,549 cases,_x000D_ 5,579 controls	24,194 cases,_x000D_ 55,598 controls	6p21.1	rs9472138		0.28	4E-6	1.06	[1.04-1.09]	http://www.ncbi.nlm.nih.gov/pubmed/18372903
TSPAN8 - LGR5	1,924 cases,_x000D_ 2,938 controls	(see Zeggini 2007)	12q21.1	rs1495377	intergenic	0.50	7E-6	1.28	[1.11-1.49]	http://www.ncbi.nlm.nih.gov/pubmed/17554300
	8,130 European ancestry cases, 38,987 European ancestry controls	Up to 34,412 European ancestry cases, 59,925 European ancestry controls	12q21.1	rs4760790	intergenic	NR	4E-6	1.11	[1.06-1.16]	http://www.ncbi.nlm.nih.gov/pubmed/20581827
	4,549 cases,_x000D_ 5,579 controls	24,194 cases,_x000D_ 55,598 controls	12q21.1	rs7961581	intergenic	0.27	1E-9	1.09	[1.06-1.12]	http://www.ncbi.nlm.nih.gov/pubmed/18372903
UBA52P6 - DMRTA1	1,101 Indo-European ancestry cases, 1,027 Indo-European ancestry controls	3,607 Indo-European ancestry cases, 2,924 Indo-European ancestry controls, 1,184 Dravidian ancestry cases, 1,061 Dravidian ancestry controls, 11,285 European ancestry cases, 11,285 European ancestry controls	9p21.3	rs2383208	intergenic	0.85	3E-6	1.23	[1.13-1.34]	http://www.ncbi.nlm.nih.gov/pubmed/23209189
	5,976 Japanese ancestry cases, 20,829 Japanese ancestry controls	18,207 Japanese ancestry cases, 6,780 Japanese ancestry controls, 6,209 Chinese ancestry cases, 7,205 Chinese ancestry controls	9p21.3	rs10811661	intergenic	0.55	1E-18	1.23	[1.18-1.29]	http://www.ncbi.nlm.nih.gov/pubmed/23945395
	1,804 Hispanic ancestry cases, 780 Hispanic ancestry controls	European ancestry individuals (NR)	9p21.3	rs1333051	intergenic	NR	6E-10	1.22	[1.15-1.30]	http://www.ncbi.nlm.nih.gov/pubmed/21573907
	519 Japanese ancestry cases, 503 Japanese ancestry controls	5,110 Japanese ancestry cases, 6,867 Japanese ancestry controls	9p21.3	rs2383208	intergenic	0.55	2E-29	1.34	[1.27-1.41]	http://www.ncbi.nlm.nih.gov/pubmed/19401414
	1,924 cases,_x000D_ 2,938 controls	3,757 cases,_x000D_ 5,346 controls (also includes meta-analysis from DGI+FUSION+WTCCC)	9p21.3	rs10811661	intergenic	0.83	5E-6	1.19	[1.11-1.28]	http://www.ncbi.nlm.nih.gov/pubmed/17463249
	8,130 European ancestry cases, 38,987 European ancestry controls	Up to 34,412 European ancestry cases, 59,925 European ancestry controls	9p21.3	rs10965250	intergenic	NR	1E-10	1.20	[1.13-1.27]	http://www.ncbi.nlm.nih.gov/pubmed/20581827
	4,549 cases,_x000D_ 5,579 controls	24,194 cases,_x000D_ 55,598 controls	9p21.3	rs7020996	intergenic	NR	2E-7	1.26	[1.15-1.38]	http://www.ncbi.nlm.nih.gov/pubmed/18372903
	1,464 cases,_x000D_ 1,467 controls	5,065 cases,_x000D_ 5,785 controls (also includes meta-analysis from DGI+FUSION+WTCCC)	9p21.3	rs10811661	intergenic	0.83	5E-8	1.20	[1.12-1.28]	http://www.ncbi.nlm.nih.gov/pubmed/17463246
	1,161 cases,_x000D_ 1,174 controls	1,215 cases,_x000D_ 1,258 controls (also includes meta-analysis from DGI+FUSION+WTCCC)	9p21.3	rs10811661	intergenic	0.85	8E-15	1.20	[1.14-1.25]	http://www.ncbi.nlm.nih.gov/pubmed/17463248
	1,839 Han Chinese cases, 1,873 Han Chinese controls	14,006 Han Chinese cases, 15,013 Han Chinese controls, 1,973 East Asian cases, 4,347 East Asian ancestry controls, 794 Singaporean Malay cases, 1,240 Singaporean Malay controls, 159 South Asian ancestry cases, 1,624 South Asian ancestry controls	9p21.3	rs2383208	intergenic	0.558	3E-17	1.22	[1.17-1.28]	http://www.ncbi.nlm.nih.gov/pubmed/22961080
	16,179 European ancestry individuals	NR	9p21.3	rs7018475	intergenic	NR	3E-8	1.35	[1.18-1.56]	http://www.ncbi.nlm.nih.gov/pubmed/22293688
	1,924 cases, 2,938 controls	3,757 cases, 5,346 controls	9p21.3	rs10811661	intergenic	NR	7E-7	1.26	[1.15-1.38]	http://www.ncbi.nlm.nih.gov/pubmed/19056611
VPS26A	5,561 South Asian ancestry cases, 14,458 South Asian ancestry controls	13,170 South Asian ancestry cases, 25,398 South Asian ancestry controls	10q22.1	rs1802295	UTR-3	0.26	4E-8	1.08	[1.05-1.12]	http://www.ncbi.nlm.nih.gov/pubmed/21874001
WFS1	8,130 European ancestry cases, 38,987 European ancestry controls	Up to 34,412 European ancestry cases, 59,925 European ancestry controls	4p16.1	rs1801214	missense	NR	3E-8	1.13	[1.08-1.18]	http://www.ncbi.nlm.nih.gov/pubmed/20581827
	679 French cases, 697 French controls	5,579 European cases, 7,096 European controls	4p16.1	rs4689388	nearGene-5	0.57	1E-8	1.16	[1.10-1.21]	http://www.ncbi.nlm.nih.gov/pubmed/19734900
ZBED3-AS1	8,130 European ancestry cases, 38,987 European ancestry controls	Up to 34,412 European ancestry cases, 59,925 European ancestry controls	5q13.3	rs4457053	intron	NR	3E-12	1.08	[1.06-1.11]	http://www.ncbi.nlm.nih.gov/pubmed/20581827
ZFAND3	4,026 Chinese ancestry cases, 1,042 Korean ancestry cases, 794 Malaysian ancestry cases, 931 Japanese ancestry cases, 159 Filipino ancestry cases, 4,654 Chinese ancestry controls, 2,943 Korean ancestry controls, 1,240 Malaysian ancestry controls, 1,404 Japanese ancestry controls, 1,624 Filipino ancestry controls.	9,723 Japanese ancestry cases, 1,815 Korean ancestry cases, 6,589 Chinese ancestry cases, 8,974 Japanese ancestry controls, 2,066 Korean ancestry controls, Chinese ancestry controls.	6p21.2	rs9470794	intron	0.27	2E-10	1.12	[1.08–1.16]	http://www.ncbi.nlm.nih.gov/pubmed/22158537
ZFAND6 - FAH	8,130 European ancestry cases, 38,987 European ancestry controls	Up to 34,412 European ancestry cases, 59,925 European ancestry controls	15q25.1	rs11634397	intergenic	NR	2E-9	1.06	[1.04-1.08]	http://www.ncbi.nlm.nih.gov/pubmed/20581827
ZNF800 - GCC1	4,026 Chinese ancestry cases, 1,042 Korean ancestry cases, 794 Malaysian ancestry cases, 931 Japanese ancestry cases, 159 Filipino ancestry cases, 4,654 Chinese ancestry controls, 2,943 Korean ancestry controls, 1,240 Malaysian ancestry controls, 1,404 Japanese ancestry controls, 1,624 Filipino ancestry controls.	9,723 Japanese ancestry cases, 1,815 Korean ancestry cases, 6,589 Chinese ancestry cases, 8,974 Japanese ancestry controls, 2,066 Korean ancestry controls, Chinese ancestry controls.	7q32.1	rs6467136	intergenic	0.79	5E-11	1.11	[1.07–1.14]	http://www.ncbi.nlm.nih.gov/pubmed/22158537
ZPLD1 - NDUFA4P2	2,010 Chinese ancestry cases, 1,945 Chinese ancestry controls, 794 Malaysian ancestry cases, 1,240 Malyasian ancestry controls, 977 Asian Indian ancestry cases, 1,169 Asian Indian ancestry controls	NR	3q12.3	rs2063640	intergenic	0.17	3E-6	1.23	[1.13-1.34]	http://www.ncbi.nlm.nih.gov/pubmed/21490949

## Sheet: Multiple sclerosis
Multiple sclerosis GWAS hits
23 studies
197 SNPs
Average |OR-1|: 0.3693
Mapped_gene	Initial Sample Size	Replication Sample Size	Chromosome Region	SNPs	Context	Risk Allele Frequency	p-Value	OR or beta	95% CI (text)	Link to Reference
-	9,772 European ancestry cases, 16,849 European ancestry controls	4,218 European ancestry cases, 7,296 European ancestry controls	NR	DRB*15:01		NR	1E-132	3.08	NR	http://www.ncbi.nlm.nih.gov/pubmed/21833088
-	9,772 European ancestry cases, 16,849 European ancestry controls	4,218 European ancestry cases, 7,296 European ancestry controls	NR	DRB*13:03		NR	1E-11	2.43	NR	http://www.ncbi.nlm.nih.gov/pubmed/21833088
-	9,772 European ancestry cases, 16,849 European ancestry controls	4,218 European ancestry cases, 7,296 European ancestry controls	NR	DRB*03:01		NR	4E-10	1.26	NR	http://www.ncbi.nlm.nih.gov/pubmed/21833088
-	9,772 European ancestry cases, 16,849 European ancestry controls	4,218 European ancestry cases, 7,296 European ancestry controls	NR	A*02:01		NR	9E-23	1.37	NR	http://www.ncbi.nlm.nih.gov/pubmed/21833088
-	9,772 European ancestry cases, 16,849 European ancestry controls	4,218 European ancestry cases, 7,296 European ancestry controls	NR	DRB*08:01		NR	2E-7	1.18	NR	http://www.ncbi.nlm.nih.gov/pubmed/21833088
AGAP2	9,772 European ancestry cases, 16,849 European ancestry controls	4,218 European ancestry cases, 7,296 European ancestry controls	12q14.1	rs12368653	intron	NR	2E-9	1.10	[1.09-1.12]	http://www.ncbi.nlm.nih.gov/pubmed/21833088
AHI1	9,772 European ancestry cases, 16,849 European ancestry controls	4,218 European ancestry cases, 7,296 European ancestry controls	6q23.3	rs11154801	intron	NR	1E-13	1.13	[1.11-1.15]	http://www.ncbi.nlm.nih.gov/pubmed/21833088
ALPK2	9,772 European ancestry cases, 16,849 European ancestry controls	4,218 European ancestry cases, 7,296 European ancestry controls	18q21.32	rs12456021	intron	NR	4E-6	1.10	[1.08-1.12]	http://www.ncbi.nlm.nih.gov/pubmed/21833088
ARHGEF10;LOC100131395	284 European ancestry individuals		8p23.3	rs13279485	intron;ncRNA	NR	1E-6	NR	NR	http://www.ncbi.nlm.nih.gov/pubmed/23412934
ASAP1	1,618 European ancestry cases, 3,413 European ancestry controls	2,256 European ancestry cases, 2,310 European ancestry controls	8q24.21	rs6984045	intron	0.02	2E-6	1.59	[NR]	http://www.ncbi.nlm.nih.gov/pubmed/19525955
AXDND1	978 cases,_x000D_ 883 controls	NR	1q25.2	rs12047808	intron	0.13	6E-6	NR	NR	http://www.ncbi.nlm.nih.gov/pubmed/19010793
BACH2	9,772 European ancestry cases, 16,849 European ancestry controls	4,218 European ancestry cases, 7,296 European ancestry controls	6q15	rs12212193	intron	NR	4E-8	1.09	[1.08-1.1]	http://www.ncbi.nlm.nih.gov/pubmed/21833088
BATF	9,772 European ancestry cases, 16,849 European ancestry controls	4,218 European ancestry cases, 7,296 European ancestry controls	14q24.3	rs2300603	intron	NR	2E-8	1.11	[1.09-1.12]	http://www.ncbi.nlm.nih.gov/pubmed/21833088
BCL10 - DDAH1	9,772 European ancestry cases, 16,849 European ancestry controls	4,218 European ancestry cases, 7,296 European ancestry controls	1p22.3	rs233100	intergenic	NR	1E-6	1.08	[1.07-1.1]	http://www.ncbi.nlm.nih.gov/pubmed/21833088
BTF3L4P3 - TNFAIP3	9,772 European ancestry cases, 16,849 European ancestry controls	4,218 European ancestry cases, 7,296 European ancestry controls	6q23.3	rs13192841	intergenic	NR	1E-8	1.10	[1.09-1.12]	http://www.ncbi.nlm.nih.gov/pubmed/21833088
BTNL2	1,367 European ancestry OCB positive cases, 161 European ancestry OCB negative cases	3,029 European ancestry OCB positive cases, 374 European ancestry OCB negative cases	6p21.32	rs3817963	intron	NR	6E-10	1.61	[1.38-1.87]	http://www.ncbi.nlm.nih.gov/pubmed/23472185
	1,367 European ancestry OCB positive cases, 161 European ancestry OCB negative cases, 428 European ancestry controls		6p21.32	rs3817963	intron	NR	8E-6	1.52	[1.27-1.79]	http://www.ncbi.nlm.nih.gov/pubmed/23472185
BTNL2 - HLA-DRA	68 Finnish cases, 136 Finnish controls	4,570 European cases, 10,143 Finnish controls	6p21.32	rs3135338	intergenic	0.13	2E-25	3.43	[NR]	http://www.ncbi.nlm.nih.gov/pubmed/20159113
C14orf23	372 individuals with multiple sclerosis	NR	14q12	rs2038256	intron	NR	2E-6	NR	NR	http://www.ncbi.nlm.nih.gov/pubmed/20802204
C1GALT1	794 cases, 883 controls	NR	7p22.1	rs10259085	intron	0.46	4E-6	NR	NR	http://www.ncbi.nlm.nih.gov/pubmed/19010793
C1orf106	9,772 European ancestry cases, 16,849 European ancestry controls	4,218 European ancestry cases, 7,296 European ancestry controls	1q32.1	rs7522462	intron	NR	2E-9	1.11	[1.1-1.13]	http://www.ncbi.nlm.nih.gov/pubmed/21833088
C1orf204	1,367 European ancestry OCB positive cases, 161 European ancestry OCB negative cases, 428 European ancestry controls		1q23.2	rs6659742	intron	NR	7E-7	1.99	[1.52-2.61]	http://www.ncbi.nlm.nih.gov/pubmed/23472185
C6orf10	197 European ancestry cases, 234 European ancestry controls	379 European ancestry cases, 398 European ancestry controls	6p21.32	rs3129934	intron	0.10	7E-16	2.34	[1.90-2.87]	http://www.ncbi.nlm.nih.gov/pubmed/22457343
C6orf10	242 cases,_x000D_ 242 controls	375 cases,_x000D_ 375 controls	6p21.32	rs3129934	intron	NR	9E-11	3.30	[2.3-4.9]	http://www.ncbi.nlm.nih.gov/pubmed/18941528
CBLB	882 Sardinian cases, 872 Sardinian controls	1,775 Sardinian cases, 2,005 Sardinian controls	3q13.11	rs9657904	intron	0.826	2E-10	1.40	[1.27-1.57]	http://www.ncbi.nlm.nih.gov/pubmed/20453840
CD58	9,772 European ancestry cases, 16,849 European ancestry controls	4,218 European ancestry cases, 7,296 European ancestry controls	1p13.1	rs1335532	intron	NR	3E-16	1.22	[1.19-1.24]	http://www.ncbi.nlm.nih.gov/pubmed/21833088
	1,618 European ancestry cases, 3,413 European ancestry controls	2,256 European ancestry cases, 2,310 European ancestry controls	1p13.1	rs1335532	intron	0.87	1E-7	1.28	[NR]	http://www.ncbi.nlm.nih.gov/pubmed/19525955
CD58;MIR548AC	5,545 European ancestry cases, 12,153 European ancestry controls	NR	1p13.1	rs2300747	intron;nearGene-5	0.91	6E-9	1.37	[NR]	http://www.ncbi.nlm.nih.gov/pubmed/22190364
	2,624 cases, 7,220 controls	2,215 cases, 2,116 controls	1p13.1	rs2300747	intron;nearGene-5	0.88	3E-10	1.30	[1.14-1.47]	http://www.ncbi.nlm.nih.gov/pubmed/19525953
CD6	2,624 cases, 7,220 controls	2,215 cases, 2,116 controls	11q12.2	rs17824933	intron	0.25	4E-9	1.18	[1.07-1.30]	http://www.ncbi.nlm.nih.gov/pubmed/19525953
CD83 - RPL6P17	794 cases, 883 controls	NR	6p23	rs6941421	intergenic	0.24	6E-6	NR	NR	http://www.ncbi.nlm.nih.gov/pubmed/19010793
CD86	9,772 European ancestry cases, 16,849 European ancestry controls	4,218 European ancestry cases, 7,296 European ancestry controls	3q13.33	rs9282641	intron	NR	1E-11	1.21	[1.18-1.24]	http://www.ncbi.nlm.nih.gov/pubmed/21833088
	9,772 European ancestry cases, 16,849 European ancestry controls	4,218 European ancestry cases, 7,296 European ancestry controls	3q13.33	rs4308217	intron	NR	6E-8	1.10	[1.08-1.11]	http://www.ncbi.nlm.nih.gov/pubmed/21833088
CHST12	9,772 European ancestry cases, 16,849 European ancestry controls	4,218 European ancestry cases, 7,296 European ancestry controls	7p22.3	rs6952809	intron	NR	4E-6	1.08	[1.06-1.09]	http://www.ncbi.nlm.nih.gov/pubmed/21833088
CLEC16A	9,772 European ancestry cases, 16,849 European ancestry controls	4,218 European ancestry cases, 7,296 European ancestry controls	16p13.13	rs7200786	intron	NR	9E-17	1.15	[1.13-1.16]	http://www.ncbi.nlm.nih.gov/pubmed/21833088
	2,624 cases, 7,220 controls	2,215 cases, 2,116 controls	16p13.13	rs11865121	intron	0.69	2E-7	1.15	[1.04-1.25]	http://www.ncbi.nlm.nih.gov/pubmed/19525953
	931 trios, 2,431 controls	609 trios, 2,322 cases, 2,987 controls	16p13.13	rs6498169	intron	0.37	4E-6	1.14	[1.08-1.21]	http://www.ncbi.nlm.nih.gov/pubmed/17660530
CLECL1	9,772 European ancestry cases, 16,849 European ancestry controls	4,218 European ancestry cases, 7,296 European ancestry controls	12p13.31	rs10466829	intron	NR	1E-8	1.09	[1.08-1.11]	http://www.ncbi.nlm.nih.gov/pubmed/21833088
CLSTN2	1,367 European ancestry OCB positive cases, 161 European ancestry OCB negative cases	3,029 European ancestry OCB positive cases, 374 European ancestry OCB negative cases	3q23	rs17411949	intron	NR	8E-7	1.85	[1.45-2.37]	http://www.ncbi.nlm.nih.gov/pubmed/23472185
CSMD1	978 cases,_x000D_ 883 controls	NR	8p23.2	rs1529316	intron	0.47	2E-6	1.36	[NR]	http://www.ncbi.nlm.nih.gov/pubmed/19010793
CUEDC1 - VEZF1	372 individuals with multiple sclerosis	NR	17q22	rs8074980	intergenic	NR	2E-6	NR	NR	http://www.ncbi.nlm.nih.gov/pubmed/20802204
CXCR5	9,772 European ancestry cases, 16,849 European ancestry controls	4,218 European ancestry cases, 7,296 European ancestry controls	11q23.3	rs630923	nearGene-5	NR	3E-7	1.12	[1.1-1.14]	http://www.ncbi.nlm.nih.gov/pubmed/21833088
CYP24A1	9,772 European ancestry cases, 16,849 European ancestry controls	4,218 European ancestry cases, 7,296 European ancestry controls	20q13.2	rs2248359	nearGene-5	NR	3E-11	1.12	[1.1-1.13]	http://www.ncbi.nlm.nih.gov/pubmed/21833088
CYP27B1;METTL1	1,618 European ancestry cases, 3,413 European ancestry controls	2,256 European ancestry cases, 2,310 European ancestry controls	12q14.1	rs703842	nearGene-5;UTR-3	0.67	5E-11	1.23	[NR]	http://www.ncbi.nlm.nih.gov/pubmed/19525955
DBC1	931 trios, 2,431 controls	609 trios, 2,322 cases, 2,987 controls	9q33.1	rs10984447	intron	0.77	8E-6	1.17	[1.09-1.25]	http://www.ncbi.nlm.nih.gov/pubmed/17660530
DKKL1	9,772 European ancestry cases, 16,849 European ancestry controls	4,218 European ancestry cases, 7,296 European ancestry controls	19q13.33	rs2303759	missense	NR	5E-9	1.11	[1.09-1.13]	http://www.ncbi.nlm.nih.gov/pubmed/21833088
DSC1 - DSG1	284 European ancestry individuals		18q12.1	rs2920001	intergenic	NR	1E-6	NR	NR	http://www.ncbi.nlm.nih.gov/pubmed/23412934
EGFL6	284 European ancestry individuals		Xp22.2	rs5978649	intron	NR	4E-6	NR	NR	http://www.ncbi.nlm.nih.gov/pubmed/23412934
ELOF1 - ACP5	794 cases, 883 controls	NR	19p13.2	rs7253363	intergenic	0.05	9E-6	NR	NR	http://www.ncbi.nlm.nih.gov/pubmed/19010793
EOMES - CMC1	5,545 European ancestry cases, 12,153 European ancestry controls	NR	3p24.1	rs170934	intergenic	0.48	2E-8	1.17	[NR]	http://www.ncbi.nlm.nih.gov/pubmed/22190364
	9,772 European ancestry cases, 16,849 European ancestry controls	4,218 European ancestry cases, 7,296 European ancestry controls	3p24.1	rs11129295	intergenic	NR	1E-9	1.11	[1.09-1.12]	http://www.ncbi.nlm.nih.gov/pubmed/21833088
	9,772 European ancestry cases, 16,849 European ancestry controls	4,218 European ancestry cases, 7,296 European ancestry controls	3p24.1	rs669607	intergenic	NR	2E-15	1.13	[1.12-1.15]	http://www.ncbi.nlm.nih.gov/pubmed/21833088
EPS15L1	5,545 European ancestry cases, 12,153 European ancestry controls	NR	19p13.11	rs10411936	intron	0.30	2E-7	1.16	[NR]	http://www.ncbi.nlm.nih.gov/pubmed/22190364
EVI5	9,772 European ancestry cases, 16,849 European ancestry controls	4,218 European ancestry cases, 7,296 European ancestry controls	1p22.1	rs11810217	intron	NR	6E-15	1.15	[1.13-1.16]	http://www.ncbi.nlm.nih.gov/pubmed/21833088
FCRL3	9,772 European ancestry cases, 16,849 European ancestry controls	4,218 European ancestry cases, 7,296 European ancestry controls	1q23.1	rs3761959	intron	NR	3E-6	1.08	[1.06-1.09]	http://www.ncbi.nlm.nih.gov/pubmed/21833088
FTOP1 - ZFP36L2	9,772 European ancestry cases, 16,849 European ancestry controls	4,218 European ancestry cases, 7,296 European ancestry controls	2p21	rs12466022	intergenic	NR	6E-10	1.11	[1.1-1.13]	http://www.ncbi.nlm.nih.gov/pubmed/21833088
FUT2 - MAMSTR	9,772 European ancestry cases, 16,849 European ancestry controls	4,218 European ancestry cases, 7,296 European ancestry controls	19q13.33	rs281380	intergenic	NR	2E-6	1.08	[1.07-1.09]	http://www.ncbi.nlm.nih.gov/pubmed/21833088
FUT8 - NCOA4P1	372 individuals with multiple sclerosis	NR	14q23.3	rs8007846	intergenic	NR	9E-6	NR	NR	http://www.ncbi.nlm.nih.gov/pubmed/20802204
GAPDHP56 - RPL7AP28	794 cases, 883 controls	NR	4q28.3	rs1478091	intergenic	0.06	2E-6	NR	NR	http://www.ncbi.nlm.nih.gov/pubmed/19010793
GPC5	978 cases,_x000D_ 883 controls	NR	13q31.3	rs9523762	intron	0.35	1E-6	1.36	[NR]	http://www.ncbi.nlm.nih.gov/pubmed/19010793
GPR65 - KCNK10	9,772 European ancestry cases, 16,849 European ancestry controls	4,218 European ancestry cases, 7,296 European ancestry controls	14q31.3	rs2119704	intergenic	NR	2E-10	1.22	[1.19-1.25]	http://www.ncbi.nlm.nih.gov/pubmed/21833088
HACE1	284 European ancestry individuals		6q16.3	rs733724	intron	NR	3E-7	NR	NR	http://www.ncbi.nlm.nih.gov/pubmed/23412934
HBS1L - MYB	9,772 European ancestry cases, 16,849 European ancestry controls	4,218 European ancestry cases, 7,296 European ancestry controls	6q23.3	rs9321490	intergenic	NR	2E-6	1.10	[1.08-1.11]	http://www.ncbi.nlm.nih.gov/pubmed/21833088
HHEX - EXOC6	9,772 European ancestry cases, 16,849 European ancestry controls	4,218 European ancestry cases, 7,296 European ancestry controls	10q23.33	rs7923837	intergenic	NR	5E-9	1.10	[1.08-1.11]	http://www.ncbi.nlm.nih.gov/pubmed/21833088
HIGD1AP18 - PKIA	9,772 European ancestry cases, 16,849 European ancestry controls	4,218 European ancestry cases, 7,296 European ancestry controls	8q21.12	rs1520333	intergenic	NR	2E-7	1.10	[1.08-1.11]	http://www.ncbi.nlm.nih.gov/pubmed/21833088
HLA-A - HCG4P4	5,545 European ancestry cases, 12,153 European ancestry controls	NR	6p22.1	rs9260489	intergenic	0.45	1E-11	1.21	[NR]	http://www.ncbi.nlm.nih.gov/pubmed/22190364
HLA-DQB1 - MTCO3P1	1,367 European ancestry OCB positive cases, 161 European ancestry OCB negative cases, 428 European ancestry controls		6p21.32	rs3129720	intergenic	NR	5E-15	1.91	[1.62-2.24]	http://www.ncbi.nlm.nih.gov/pubmed/23472185
HLA-DRA	1,367 European ancestry OCB positive cases, 161 European ancestry OCB negative cases	3,029 European ancestry OCB positive cases, 374 European ancestry OCB negative cases	6p21.32	rs3129871	nearGene-5	NR	6E-15	1.72	[1.59-1.86]	http://www.ncbi.nlm.nih.gov/pubmed/23472185
	1,367 European ancestry OCB positive cases, 161 European ancestry OCB negative cases, 428 European ancestry controls		6p21.32	rs3129871	nearGene-5	NR	1E-16	1.98	[1.68-2.32]	http://www.ncbi.nlm.nih.gov/pubmed/23472185
	2,624 cases, 7,220 controls	2,215 cases, 2,116 controls	6p21.32	rs3135388	nearGene-3	0.22	4E-225	2.75	[2.46-3.07]	http://www.ncbi.nlm.nih.gov/pubmed/19525953
	931 trios, 2,431 controls	609 trios, 2,322 cases, 2,987 controls	6p21.32	rs3135388	nearGene-3	0.23	9E-81	1.99	[1.84-2.15]	http://www.ncbi.nlm.nih.gov/pubmed/17660530
HLA-DRA - HLA-DRB9	5,545 European ancestry cases, 12,153 European ancestry controls	NR	6p21.32	rs3129889	intergenic	0.20	1E-206	2.97	[NR]	http://www.ncbi.nlm.nih.gov/pubmed/22190364
HLA-DRB1 - HLA-DQA1	1,367 European ancestry OCB positive cases, 161 European ancestry OCB negative cases, 428 European ancestry controls		6p21.32	rs9271640	intergenic	NR	2E-20	2.37	[1.97-2.84]	http://www.ncbi.nlm.nih.gov/pubmed/23472185
	590 Caucasian European descent cases, 825 Caucasian European descent controls	NR	6p21.32	rs9271366	intergenic	NR	4E-17	2.62	[2.09-3.28]	http://www.ncbi.nlm.nih.gov/pubmed/20598377
	882 Sardinian cases, 872 Sardinian controls	1,775 Sardinian cases, 2,005 Sardinian controls	6p21.32	rs2040406	intergenic	0.26	1E-20	2.05	[NR]	http://www.ncbi.nlm.nih.gov/pubmed/20453840
	1,618 European ancestry cases, 3,413 European ancestry controls	2,256 European ancestry cases, 2,310 European ancestry controls	6p21.32	rs9271366	intergenic	0.15	7E-184	2.78	[NR]	http://www.ncbi.nlm.nih.gov/pubmed/19525955
HLA-DRB6	1,367 European ancestry OCB positive cases, 161 European ancestry OCB negative cases, 428 European ancestry controls		6p21.32	rs3828840	intron	NR	5E-15	1.94	[1.64-2.29]	http://www.ncbi.nlm.nih.gov/pubmed/23472185
HLA-F-AS1	2,624 cases, 7,220 controls	2,215 cases, 2,116 controls	6p22.1	rs2523393	intron	0.59	1E-17	1.28	[1.18-1.39]	http://www.ncbi.nlm.nih.gov/pubmed/19525953
HMGB3P25 - RAB38	978 cases,_x000D_ 883 controls	NR	11q14.2	rs1386330	intergenic	0.13	2E-6	NR	NR	http://www.ncbi.nlm.nih.gov/pubmed/19010793
HNRNPKP2 - UBBP1	2,624 cases, 7,220 controls	2,215 cases, 2,116 controls	2q22.1	rs882300	intergenic	0.61	1E-7	1.19	[1.09-1.30]	http://www.ncbi.nlm.nih.gov/pubmed/19525953
HS3ST2 - USP31	1,618 European ancestry cases, 3,413 European ancestry controls	2,256 European ancestry cases, 2,310 European ancestry controls	16p12.2	rs8049603	intergenic	0.20	1E-6	1.19	[NR]	http://www.ncbi.nlm.nih.gov/pubmed/19525955
HSPB1 - YWHAG	1,470 European ancestry cases	NR	7q11.23	rs7789940	intergenic	0.19	6E-6	1.87	[NR]	http://www.ncbi.nlm.nih.gov/pubmed/21654844
HSPB1 - YWHAG	1,470 European ancestry cases	NR	7q11.23	rs758944	intergenic	0.2	8E-6	.48	[NR] unit increase	http://www.ncbi.nlm.nih.gov/pubmed/21654844
HTA - RPSAP56	794 cases, 883 controls	NR	16q22.3	rs7191888	intergenic	0.17	6E-6	NR	NR	http://www.ncbi.nlm.nih.gov/pubmed/19010793
IL12A	9,772 European ancestry cases, 16,849 European ancestry controls	4,218 European ancestry cases, 7,296 European ancestry controls	3q25.33	rs2243123	intron	NR	7E-6	1.08	[1.06-1.1]	http://www.ncbi.nlm.nih.gov/pubmed/21833088
IL12B - ADRA1B	5,545 European ancestry cases, 12,153 European ancestry controls	NR	5q33.3	rs10866713	intergenic	0.22	7E-7	1.17	[NR]	http://www.ncbi.nlm.nih.gov/pubmed/22190364
IL20RA - IL22RA2	9,772 European ancestry cases, 16,849 European ancestry controls	4,218 European ancestry cases, 7,296 European ancestry controls	6q23.3	rs17066096	intergenic	NR	6E-13	1.14	[1.12-1.15]	http://www.ncbi.nlm.nih.gov/pubmed/21833088
IL2RA	5,545 European ancestry cases, 12,153 European ancestry controls	NR	10p15.1	rs12722489	intron	0.85	4E-8	1.23	[NR]	http://www.ncbi.nlm.nih.gov/pubmed/22190364
	9,772 European ancestry cases, 16,849 European ancestry controls	4,218 European ancestry cases, 7,296 European ancestry controls	10p15.1	rs3118470	intron	NR	3E-11	1.12	[1.1-1.13]	http://www.ncbi.nlm.nih.gov/pubmed/21833088
	1,618 European ancestry cases, 3,413 European ancestry controls	2,256 European ancestry cases, 2,310 European ancestry controls	10p15.1	rs2104286	intron	0.73	7E-6	1.16	[NR]	http://www.ncbi.nlm.nih.gov/pubmed/19525955
	2,624 cases, 7,220 controls	2,215 cases, 2,116 controls	10p15.1	rs2104286	intron	0.76	9E-8	1.15	[1.04-1.27]	http://www.ncbi.nlm.nih.gov/pubmed/19525953
	931 trios, 2,431 controls	609 trios, 2,322 cases, 2,987 controls	10p15.1	rs12722489	intron	0.85	3E-8	1.25	[1.11-1.36]	http://www.ncbi.nlm.nih.gov/pubmed/17660530
IL2RA - RPL32P23	9,772 European ancestry cases, 16,849 European ancestry controls	4,218 European ancestry cases, 7,296 European ancestry controls	10p15.1	rs7090512	intergenic	NR	5E-20	1.19	[1.17-1.21]	http://www.ncbi.nlm.nih.gov/pubmed/21833088
IL7R	9,772 European ancestry cases, 16,849 European ancestry controls	4,218 European ancestry cases, 7,296 European ancestry controls	5p13.2	rs6897932	missense	NR	2E-8	1.11	[1.09-1.13]	http://www.ncbi.nlm.nih.gov/pubmed/21833088
	2,624 cases, 7,220 controls	2,215 cases, 2,116 controls	5p13.2	rs6897932	missense	0.75	2E-6	1.12	[1.02-1.23]	http://www.ncbi.nlm.nih.gov/pubmed/19525953
	931 trios, 2,431 controls	609 trios, 2,322 cases, 2,987 controls	5p13.2	rs6897932	missense	0.75	3E-7	1.18	[1.11-1.26]	http://www.ncbi.nlm.nih.gov/pubmed/17660530
ILDR1 - CD86	5,545 European ancestry cases, 12,153 European ancestry controls	NR	3q13.33	rs2681424	intergenic	0.40	2E-7	1.16	[NR]	http://www.ncbi.nlm.nih.gov/pubmed/22190364
INSIG2 - EN1	978 cases,_x000D_ 883 controls	NR	2q14.2	rs651477	intergenic	0.26	7E-6	1.38	[NR]	http://www.ncbi.nlm.nih.gov/pubmed/19010793
INTS6P1 - PTGER4	2,127 European ancestry cases, 4,558 European ancestry controls	2,785 European ancestry cases, 2,940 European ancestry controls	5p13.1	rs9292777	intergenic	NR	1E-9	1.19	[1.12-1.25]	http://www.ncbi.nlm.nih.gov/pubmed/22570697
	9,772 European ancestry cases, 16,849 European ancestry controls	4,218 European ancestry cases, 7,296 European ancestry controls	5p13.1	rs4613763	intergenic	NR	3E-16	1.20	[1.18-1.22]	http://www.ncbi.nlm.nih.gov/pubmed/21833088
	2,624 cases, 7,220 controls	2,215 cases, 2,116 controls	5p13.1	rs6896969	intergenic	0.62	2E-7	1.10	[1.01-1.20]	http://www.ncbi.nlm.nih.gov/pubmed/19525953
IRF8 - FENDRR	9,772 European ancestry cases, 16,849 European ancestry controls	4,218 European ancestry cases, 7,296 European ancestry controls	16q24.1	rs13333054	intergenic	NR	1E-8	1.11	[1.1-1.13]	http://www.ncbi.nlm.nih.gov/pubmed/21833088
	2,624 cases, 7,220 controls	2,215 cases, 2,116 controls	16q24.1	rs17445836	intergenic	0.81	4E-9	1.25	[1.12-1.39]	http://www.ncbi.nlm.nih.gov/pubmed/19525953
KIF1B	45 cases,_x000D_ 195 controls	2,634 cases,_x000D_ 2,930 controls	1p36.22	rs10492972	intron	0.27	3E-10	1.34	[1.23-1.48]	http://www.ncbi.nlm.nih.gov/pubmed/18997785
KPNB1 - TBKBP1	5,545 European ancestry cases, 12,153 European ancestry controls	NR	17q21.32	rs8070463	intergenic	0.50	1E-7	1.15	[NR]	http://www.ncbi.nlm.nih.gov/pubmed/22190364
LEKR1	794 cases, 883 controls	NR	3q25.31	rs12638253	intron	0.47	2E-6	NR	NR	http://www.ncbi.nlm.nih.gov/pubmed/19010793
LINC00290 - MIR1305	978 cases,_x000D_ 883 controls	NR	4q34.3	rs7672826	intergenic	0.34	8E-6	1.37	[NR]	http://www.ncbi.nlm.nih.gov/pubmed/19010793
LINC-ROR - BOD1L2	978 cases,_x000D_ 883 controls	NR	18q21.31	rs1557351	intergenic	0.22	4E-6	NR	NR	http://www.ncbi.nlm.nih.gov/pubmed/19010793
LOC100128088	284 European ancestry individuals		11q22.2	rs7924357		NR	1E-6	NR	NR	http://www.ncbi.nlm.nih.gov/pubmed/23412934
LOC100506023	284 European ancestry individuals		1q25.1	rs4916321	intron	NR	7E-6	NR	NR	http://www.ncbi.nlm.nih.gov/pubmed/23412934
LOC100506047	5,545 European ancestry cases, 12,153 European ancestry controls	NR	2p21	rs6718520	intron	0.48	3E-8	1.17	[NR]	http://www.ncbi.nlm.nih.gov/pubmed/22190364
LOC100506459	2,124 cases, 6,720 controls	1,618 cases, 1,988 controls	1p13.1	rs12025416	intron	NR	1E-7	1.45	[1.25-1.69]	http://www.ncbi.nlm.nih.gov/pubmed/21244703
LOC285626	5,545 European ancestry cases, 12,153 European ancestry controls	NR	5q33.3	rs2546890	ncRNA	0.52	8E-8	1.16	[NR]	http://www.ncbi.nlm.nih.gov/pubmed/22190364
	9,772 European ancestry cases, 16,849 European ancestry controls	4,218 European ancestry cases, 7,296 European ancestry controls	5q33.3	rs2546890	ncRNA	NR	1E-11	1.11	[1.1-1.13]	http://www.ncbi.nlm.nih.gov/pubmed/21833088
MAF - DYNLRB2	9,772 European ancestry cases, 16,849 European ancestry controls	4,218 European ancestry cases, 7,296 European ancestry controls	16q23.2	rs386965	intergenic	NR	4E-6	1.09	[1.07-1.11]	http://www.ncbi.nlm.nih.gov/pubmed/21833088
MALT1	9,772 European ancestry cases, 16,849 European ancestry controls	4,218 European ancestry cases, 7,296 European ancestry controls	18q21.32	rs7238078	intron	NR	3E-9	1.12	[1.1-1.14]	http://www.ncbi.nlm.nih.gov/pubmed/21833088
MANBA	9,772 European ancestry cases, 16,849 European ancestry controls	4,218 European ancestry cases, 7,296 European ancestry controls	4q24	rs228614	intron	NR	1E-7	1.09	[1.07-1.1]	http://www.ncbi.nlm.nih.gov/pubmed/21833088
MAP3K14 - ARHGAP27	9,772 European ancestry cases, 16,849 European ancestry controls	4,218 European ancestry cases, 7,296 European ancestry controls	17q21.31	rs4792814	intergenic	NR	3E-6	1.08	[1.06-1.09]	http://www.ncbi.nlm.nih.gov/pubmed/21833088
MAPK1	9,772 European ancestry cases, 16,849 European ancestry controls	4,218 European ancestry cases, 7,296 European ancestry controls	22q11.21	rs2283792	intron	NR	5E-9	1.10	[1.08-1.11]	http://www.ncbi.nlm.nih.gov/pubmed/21833088
MERTK	9,772 European ancestry cases, 16,849 European ancestry controls	4,218 European ancestry cases, 7,296 European ancestry controls	2q13	rs17174870	intron	NR	1E-8	1.11	[1.09-1.13]	http://www.ncbi.nlm.nih.gov/pubmed/21833088
MET	794 cases, 883 controls	NR	7q31.2	rs10243024	intron	0.23	6E-6	NR	NR	http://www.ncbi.nlm.nih.gov/pubmed/19010793
MGAT5	1,040 Europeans ancestry cases	873 Europeans ancestry cases	2q21.2	rs4953911	intron	0.36	2E-7	NR	NR	http://www.ncbi.nlm.nih.gov/pubmed/20117844
MIR1181 - PDE4A	9,772 European ancestry cases, 16,849 European ancestry controls	4,218 European ancestry cases, 7,296 European ancestry controls	19p13.2	rs8112449	intergenic	NR	1E-6	1.08	[1.07-1.1]	http://www.ncbi.nlm.nih.gov/pubmed/21833088
MIR1204 - MIR1205	9,772 European ancestry cases, 16,849 European ancestry controls	4,218 European ancestry cases, 7,296 European ancestry controls	8q24.21	rs4410871	intergenic	NR	8E-9	1.11	[1.09-1.12]	http://www.ncbi.nlm.nih.gov/pubmed/21833088
MIR1208 - MIR3686	9,772 European ancestry cases, 16,849 European ancestry controls	4,218 European ancestry cases, 7,296 European ancestry controls	8q24.21	rs2019960	intergenic	NR	5E-9	1.12	[1.1-1.13]	http://www.ncbi.nlm.nih.gov/pubmed/21833088
MIR1255B1 - MIR4801	372 individuals with multiple sclerosis	NR	4p14	rs13117816	intergenic	NR	7E-6	NR	NR	http://www.ncbi.nlm.nih.gov/pubmed/20802204
MIR548H2 - RMI2	5,545 European ancestry cases, 12,153 European ancestry controls	NR	16p13.13	rs7191700	intergenic	0.67	6E-7	1.15	[NR]	http://www.ncbi.nlm.nih.gov/pubmed/22190364
MLANA	5,545 European ancestry cases, 12,153 European ancestry controls	NR	9p24.1	rs2150702	intron	0.49	3E-8	1.16	[NR]	http://www.ncbi.nlm.nih.gov/pubmed/22190364
MMS22L - MIR2113	49 European ancestry OCB negative cases, 513 European ancestry OCB positive cases	200 European ancestry OCB negative cases, 1684 European ancestry OCB positive cases	6q16.1	rs9320598	intergenic	0.951	9E-7	2.17	[NR]	http://www.ncbi.nlm.nih.gov/pubmed/23785401
MPHOSPH9	2,624 cases, 7,220 controls	2,215 cases, 2,116 controls	12q24.31	rs1790100	intron	0.24	7E-7	1.11	[1.00-1.22]	http://www.ncbi.nlm.nih.gov/pubmed/19525953
MPV17L2	9,772 European ancestry cases, 16,849 European ancestry controls	4,218 European ancestry cases, 7,296 European ancestry controls	19p13.11	rs874628	missense	NR	1E-8	1.11	[1.09-1.12]	http://www.ncbi.nlm.nih.gov/pubmed/21833088
MRGPRE - NDUFA5P1	284 European ancestry individuals		11p15.4	rs11026091	intergenic	NR	2E-6	NR	NR	http://www.ncbi.nlm.nih.gov/pubmed/23412934
MRPS17P5 - PTPRK	9,772 European ancestry cases, 16,849 European ancestry controls	4,218 European ancestry cases, 7,296 European ancestry controls	6q22.33	rs802734	intergenic	NR	6E-9	1.10	[1.09-1.12]	http://www.ncbi.nlm.nih.gov/pubmed/21833088
MTCO3P1 - HLA-DQA2	1,367 European ancestry OCB positive cases, 161 European ancestry OCB negative cases, 428 European ancestry controls		6p21.32	rs9275563	intergenic	NR	6E-11	1.75	[1.47-2.04]	http://www.ncbi.nlm.nih.gov/pubmed/23472185
MYNN	9,772 European ancestry cases, 16,849 European ancestry controls	4,218 European ancestry cases, 7,296 European ancestry controls	3q26.2	rs10936599	cds-synon	NR	7E-7	1.10	[1.08-1.11]	http://www.ncbi.nlm.nih.gov/pubmed/21833088
NCKAP5	284 European ancestry individuals		2q21.2	rs1821625	intron	NR	7E-6	NR	NR	http://www.ncbi.nlm.nih.gov/pubmed/23412934
	978 cases,_x000D_ 883 controls	NR	2q21.2	rs1437898	intron	0.40	8E-6	NR	NR	http://www.ncbi.nlm.nih.gov/pubmed/19010793
NCOA5	9,772 European ancestry cases, 16,849 European ancestry controls	4,218 European ancestry cases, 7,296 European ancestry controls	20q13.12	rs2425752	intron	NR	5E-10	1.11	[1.1-1.13]	http://www.ncbi.nlm.nih.gov/pubmed/21833088
NDFIP1	9,772 European ancestry cases, 16,849 European ancestry controls	4,218 European ancestry cases, 7,296 European ancestry controls	5q31.3	rs1062158	intron	NR	2E-6	1.08	[1.07-1.1]	http://www.ncbi.nlm.nih.gov/pubmed/21833088
NFKBIZ - ZPLD1	9,772 European ancestry cases, 16,849 European ancestry controls	4,218 European ancestry cases, 7,296 European ancestry controls	3q12.3	rs771767	intergenic	NR	9E-9	1.10	[1.09-1.12]	http://www.ncbi.nlm.nih.gov/pubmed/21833088
NLRP11	794 cases, 883 controls	NR	19q13.43	rs299175	intron	0.46	4E-6	NR	NR	http://www.ncbi.nlm.nih.gov/pubmed/19010793
ODF3B	9,772 European ancestry cases, 16,849 European ancestry controls	4,218 European ancestry cases, 7,296 European ancestry controls	22q13.33	rs140522	nearGene-5	NR	2E-8	1.10	[1.09-1.12]	http://www.ncbi.nlm.nih.gov/pubmed/21833088
PCSK5	978 cases,_x000D_ 883 controls	NR	9q21.13	rs2842483	intron	0.29	5E-6	NR	NR	http://www.ncbi.nlm.nih.gov/pubmed/19010793
PDZRN4	978 cases,_x000D_ 883 controls	NR	12q12	rs1458175	intron	0.49	2E-6	1.34	[NR]	http://www.ncbi.nlm.nih.gov/pubmed/19010793
PLCL2	9,772 European ancestry cases, 16,849 European ancestry controls	4,218 European ancestry cases, 7,296 European ancestry controls	3p24.3	rs9821630	intron	NR	4E-6	1.08	[1.07-1.1]	http://www.ncbi.nlm.nih.gov/pubmed/21833088
PLEK - FBXO48	5,545 European ancestry cases, 12,153 European ancestry controls	NR	2p13.3	rs7592330	intergenic	0.56	2E-7	1.15	[NR]	http://www.ncbi.nlm.nih.gov/pubmed/22190364
	9,772 European ancestry cases, 16,849 European ancestry controls	4,218 European ancestry cases, 7,296 European ancestry controls	2p13.3	rs7595037	intergenic	NR	5E-11	1.11	[1.1-1.12]	http://www.ncbi.nlm.nih.gov/pubmed/21833088
POPDC3;BVES-AS1	1,470 European ancestry cases	NR	6q21	rs11962089	intron;intron	0.16	8E-6	.69	[NR] unit decrease	http://www.ncbi.nlm.nih.gov/pubmed/21654844
PPIGP1 - SGCD	978 cases,_x000D_ 883 controls	NR	5q33.2	rs4704970	intergenic	0.20	7E-6	NR	NR	http://www.ncbi.nlm.nih.gov/pubmed/19010793
PRKRA	1,367 European ancestry OCB positive cases, 161 European ancestry OCB negative cases, 428 European ancestry controls		2q31.2	rs9283487	UTR-3	NR	3E-7	1.61	[1.33-1.92]	http://www.ncbi.nlm.nih.gov/pubmed/23472185
PVR	9,772 European ancestry cases, 16,849 European ancestry controls	4,218 European ancestry cases, 7,296 European ancestry controls	19q13.31	rs7255066	nearGene-5	NR	1E-6	1.09	[1.07-1.11]	http://www.ncbi.nlm.nih.gov/pubmed/21833088
RAD21L1	978 cases,_x000D_ 883 controls	NR	20p13	rs397020	nearGene-5	0.52	8E-7	1.41	[NR]	http://www.ncbi.nlm.nih.gov/pubmed/19010793
RASGEF1A - HNRNPF	590 Caucasian European descent cases, 825 Caucasian European descent controls	NR	10q11.21	rs2503875	intergenic	NR	2E-7	1.66	[1.37-2.00]	http://www.ncbi.nlm.nih.gov/pubmed/20598377
RCBTB1 - ARL11	284 European ancestry individuals		13q14.2	rs9568281	intergenic	NR	3E-7	NR	NR	http://www.ncbi.nlm.nih.gov/pubmed/23412934
RELN	978 cases,_x000D_ 883 controls	NR	7q22.1	rs17157903	intron	0.14	3E-6	NR	NR	http://www.ncbi.nlm.nih.gov/pubmed/19010793
RGCC - MIR5006	9,772 European ancestry cases, 16,849 European ancestry controls	4,218 European ancestry cases, 7,296 European ancestry controls	13q14.11	rs17594362	intergenic	NR	4E-6	1.11	[1.09-1.13]	http://www.ncbi.nlm.nih.gov/pubmed/21833088
RGS14	9,772 European ancestry cases, 16,849 European ancestry controls	4,218 European ancestry cases, 7,296 European ancestry controls	5q35.3	rs4075958	nearGene-5	NR	5E-7	1.09	[1.08-1.11]	http://www.ncbi.nlm.nih.gov/pubmed/21833088
RGS21 - RGS1	9,772 European ancestry cases, 16,849 European ancestry controls	4,218 European ancestry cases, 7,296 European ancestry controls	1q31.2	rs1323292	intergenic	NR	2E-8	1.12	[1.1-1.14]	http://www.ncbi.nlm.nih.gov/pubmed/21833088
RNASEL	284 European ancestry individuals		1q25.3	rs533259	intron	NR	6E-9	NR	NR	http://www.ncbi.nlm.nih.gov/pubmed/23412934
RNF144A - SNRPEP5	284 European ancestry individuals		2p25.1	rs4669226	intergenic	NR	5E-6	NR	NR	http://www.ncbi.nlm.nih.gov/pubmed/23412934
RPL13P2 - CD40	5,545 European ancestry cases, 12,153 European ancestry controls	NR	20q13.12	rs6074022	intergenic	0.27	5E-6	1.15	[NR]	http://www.ncbi.nlm.nih.gov/pubmed/22190364
	1,618 European ancestry cases, 3,413 European ancestry controls	2,256 European ancestry cases, 2,310 European ancestry controls	20q13.12	rs6074022	intergenic	0.25	1E-7	1.20	[NR]	http://www.ncbi.nlm.nih.gov/pubmed/19525955
RPL15P15 - BUD13	794 cases, 883 controls	NR	11q23.3	rs180358	intergenic	0.23	6E-6	NR	NR	http://www.ncbi.nlm.nih.gov/pubmed/19010793
RPL19P8 - LINC00290	284 European ancestry individuals		4q34.3	rs17090640	intergenic	NR	3E-6	NR	NR	http://www.ncbi.nlm.nih.gov/pubmed/23412934
RPL30P3 - ASAP2	978 cases,_x000D_ 883 controls	NR	2p25.1	rs1109670	intergenic	0.26	9E-6	1.38	[NR]	http://www.ncbi.nlm.nih.gov/pubmed/19010793
RPL5;FAM69A	1,618 European ancestry cases, 3,413 European ancestry controls	2,256 European ancestry cases, 2,310 European ancestry controls	1p22.1	rs6604026	intron;intron	0.28	3E-6	1.17	[NR]	http://www.ncbi.nlm.nih.gov/pubmed/19525955
	931 trios, 2,431 controls	609 trios, 2,322 cases, 2,987 controls	1p22.1	rs6604026	intron;intron	0.29	8E-6	1.15	[1.08-1.22]	http://www.ncbi.nlm.nih.gov/pubmed/17660530
RPS23P3 - CENPC1	794 cases, 883 controls	NR	4q13.2	rs10518025	intergenic	0.14	4E-6	NR	NR	http://www.ncbi.nlm.nih.gov/pubmed/19010793
RPS2P6 - CBLN2	794 cases, 883 controls	NR	18q22.3	rs337718	intergenic	0.29	9E-6	NR	NR	http://www.ncbi.nlm.nih.gov/pubmed/19010793
RPS6KB1	9,772 European ancestry cases, 16,849 European ancestry controls	4,218 European ancestry cases, 7,296 European ancestry controls	17q23.1	rs180515	UTR-3	NR	9E-8	1.09	[1.08-1.11]	http://www.ncbi.nlm.nih.gov/pubmed/21833088
RREB1	9,772 European ancestry cases, 16,849 European ancestry controls	4,218 European ancestry cases, 7,296 European ancestry controls	6p24.3	rs11755724	intron	NR	3E-6	1.08	[1.06-1.09]	http://www.ncbi.nlm.nih.gov/pubmed/21833088
SAE1	9,772 European ancestry cases, 16,849 European ancestry controls	4,218 European ancestry cases, 7,296 European ancestry controls	19q13.32	rs307896	intron	NR	5E-7	1.09	[1.08-1.11]	http://www.ncbi.nlm.nih.gov/pubmed/21833088
SAMD12	284 European ancestry individuals		8q24.12	rs17749211	intron	NR	8E-6	NR	NR	http://www.ncbi.nlm.nih.gov/pubmed/23412934
SCHIP1 - IL12A	2,624 cases, 7,220 controls	2,215 cases, 2,116 controls	3q25.33	rs4680534	intergenic	0.37	6E-6	1.12	[1.02-1.22]	http://www.ncbi.nlm.nih.gov/pubmed/19525953
SESN3 - FGFR3P2	9,772 European ancestry cases, 16,849 European ancestry controls	4,218 European ancestry cases, 7,296 European ancestry controls	11q21	rs4409785	intergenic	NR	6E-7	1.10	[1.09-1.12]	http://www.ncbi.nlm.nih.gov/pubmed/21833088
SH3GL2 - MIR3152	978 cases,_x000D_ 883 controls	NR	9p22.2	rs1755289	intergenic	0.61	3E-6	1.35	[NR]	http://www.ncbi.nlm.nih.gov/pubmed/19010793
SLC15A2	9,772 European ancestry cases, 16,849 European ancestry controls	4,218 European ancestry cases, 7,296 European ancestry controls	3q13.33	rs4285028	UTR-3	NR	2E-8	1.10	[1.09-1.12]	http://www.ncbi.nlm.nih.gov/pubmed/21833088
SLC30A7	9,772 European ancestry cases, 16,849 European ancestry controls	4,218 European ancestry cases, 7,296 European ancestry controls	1p21.2	rs11581062	intron	NR	3E-10	1.12	[1.1-1.13]	http://www.ncbi.nlm.nih.gov/pubmed/21833088
SOX8 - SSTR5	9,772 European ancestry cases, 16,849 European ancestry controls	4,218 European ancestry cases, 7,296 European ancestry controls	16p13.3	rs2744148	intergenic	NR	8E-8	1.12	[1.1-1.14]	http://www.ncbi.nlm.nih.gov/pubmed/21833088
SP140	9,772 European ancestry cases, 16,849 European ancestry controls	4,218 European ancestry cases, 7,296 European ancestry controls	2q37.1	rs10201872	intron	NR	2E-10	1.14	[1.12-1.16]	http://www.ncbi.nlm.nih.gov/pubmed/21833088
SPEF2	2,124 cases, 6,720 controls	1,618 cases, 1,988 controls	5p13.2	rs931555	intron	NR	4E-7	1.25	[1.15-1.36]	http://www.ncbi.nlm.nih.gov/pubmed/21244703
ST13P4 - RPL34P26	5,545 European ancestry cases, 12,153 European ancestry controls	NR	13q14.2	rs9596270	intergenic	0.93	7E-7	1.35	[NR]	http://www.ncbi.nlm.nih.gov/pubmed/22190364
	9,772 European ancestry cases, 16,849 European ancestry controls	4,218 European ancestry cases, 7,296 European ancestry controls	13q14.2	rs806321	intergenic	NR	5E-7	1.08	[1.07-1.1]	http://www.ncbi.nlm.nih.gov/pubmed/21833088
STAT3	5,545 European ancestry cases, 12,153 European ancestry controls	NR	17q21.2	rs2293152	intron	0.62	4E-8	1.22	[NR]	http://www.ncbi.nlm.nih.gov/pubmed/22190364
	9,772 European ancestry cases, 16,849 European ancestry controls	4,218 European ancestry cases, 7,296 European ancestry controls	17q21.2	rs9891119	intron	NR	2E-10	1.11	[1.09-1.12]	http://www.ncbi.nlm.nih.gov/pubmed/21833088
	68 Finnish cases, 136 Finnish controls	4,570 European cases, 10,143 Finnish controls	17q21.2	rs744166	intron	0.41	3E-10	1.15	[1.10-1.20]	http://www.ncbi.nlm.nih.gov/pubmed/20159113
SUMF1	372 individuals with multiple sclerosis	NR	3p26.1	rs794185	intron	NR	6E-7	NR	NR	http://www.ncbi.nlm.nih.gov/pubmed/20802204
SYK	9,772 European ancestry cases, 16,849 European ancestry controls	4,218 European ancestry cases, 7,296 European ancestry controls	9q22.2	rs290986	nearGene-5	NR	9E-7	1.10	[1.08-1.12]	http://www.ncbi.nlm.nih.gov/pubmed/21833088
TAGAP	5,545 European ancestry cases, 12,153 European ancestry controls	NR	6q25.3	rs1738074	UTR-5	0.58	4E-7	1.15	[NR]	http://www.ncbi.nlm.nih.gov/pubmed/22190364
TAGAP	9,772 European ancestry cases, 16,849 European ancestry controls	4,218 European ancestry cases, 7,296 European ancestry controls	6q25.3	rs1738074	UTR-5	NR	7E-15	1.13	[1.12-1.15]	http://www.ncbi.nlm.nih.gov/pubmed/21833088
TIMMDC1	9,772 European ancestry cases, 16,849 European ancestry controls	4,218 European ancestry cases, 7,296 European ancestry controls	3q13.33	rs2293370	intron	NR	3E-9	1.13	[1.11-1.15]	http://www.ncbi.nlm.nih.gov/pubmed/21833088
TLL1	284 European ancestry individuals		4q32.3	rs12513380	intron	NR	5E-6	NR	NR	http://www.ncbi.nlm.nih.gov/pubmed/23412934
TMEM47 - FAM47B	284 European ancestry individuals		Xp21.1	rs4271113	intergenic	NR	9E-7	NR	NR	http://www.ncbi.nlm.nih.gov/pubmed/23412934
TNFRSF1A	9,772 European ancestry cases, 16,849 European ancestry controls	4,218 European ancestry cases, 7,296 European ancestry controls	12p13.31	rs1800693	intron	NR	4E-14	1.12	[1.11-1.14]	http://www.ncbi.nlm.nih.gov/pubmed/21833088
	2,624 cases, 7,220 controls	2,215 cases, 2,116 controls	12p13.31	rs4149584	missense	0.022	5E-6	1.58	[1.15-2.17]	http://www.ncbi.nlm.nih.gov/pubmed/19525953
	2,624 cases, 7,220 controls	2,215 cases, 2,116 controls	12p13.31	rs1800693	intron	0.45	2E-11	1.20	[1.10-1.31]	http://www.ncbi.nlm.nih.gov/pubmed/19525953
TNFSF14	9,772 European ancestry cases, 16,849 European ancestry controls	4,218 European ancestry cases, 7,296 European ancestry controls	19p13.3	rs1077667	intron	NR	9E-14	1.16	[1.14-1.18]	http://www.ncbi.nlm.nih.gov/pubmed/21833088
TRIM2	1,470 European ancestry cases	NR	4q31.3	rs12644284	intron	0.67	4E-6	2.04	[NR]	http://www.ncbi.nlm.nih.gov/pubmed/21654844
TRIM42 - RPL23AP41	978 cases,_x000D_ 883 controls	NR	3q23	rs908821	intergenic	0.71	3E-6	1.37	[NR]	http://www.ncbi.nlm.nih.gov/pubmed/19010793
TRNAA45P - CD5	9,772 European ancestry cases, 16,849 European ancestry controls	4,218 European ancestry cases, 7,296 European ancestry controls	11q12.2	rs650258	intergenic	NR	2E-11	1.12	[1.1-1.13]	http://www.ncbi.nlm.nih.gov/pubmed/21833088
	2,124 cases, 6,720 controls	1,618 cases, 1,988 controls	11q12.2	rs4939490	intergenic	NR	1E-9	1.30	[1.19-1.42]	http://www.ncbi.nlm.nih.gov/pubmed/21244703
TRPA1 - HAUS1P3	978 cases,_x000D_ 883 controls	NR	8q13.3	rs2116078	intergenic	0.48	3E-6	NR	NR	http://www.ncbi.nlm.nih.gov/pubmed/19010793
TTC34 - ACTRT2	9,772 European ancestry cases, 16,849 European ancestry controls	4,218 European ancestry cases, 7,296 European ancestry controls	1p36.32	rs4648356	intergenic	NR	1E-14	1.14	[1.12-1.16]	http://www.ncbi.nlm.nih.gov/pubmed/21833088
VAV2	590 Caucasian European descent cases, 825 Caucasian European descent controls	NR	9q34.2	rs3780792	intron	NR	1E-6	1.60	[1.32-1.92]	http://www.ncbi.nlm.nih.gov/pubmed/20598377
VCAM1 - EXTL2	9,772 European ancestry cases, 16,849 European ancestry controls	4,218 European ancestry cases, 7,296 European ancestry controls	1p21.2	rs12048904	intergenic	NR	4E-8	1.09	[1.08-1.11]	http://www.ncbi.nlm.nih.gov/pubmed/21833088
	9,772 European ancestry cases, 16,849 European ancestry controls	4,218 European ancestry cases, 7,296 European ancestry controls	1p21.2	rs12048904	intergenic	NR	4E-8	1.09	[1.08-1.11]	http://www.ncbi.nlm.nih.gov/pubmed/21833088
VDAC1 - TCF7	9,772 European ancestry cases, 16,849 European ancestry controls	4,218 European ancestry cases, 7,296 European ancestry controls	5q31.1	rs756699	intergenic	NR	6E-7	1.12	[1.1-1.14]	http://www.ncbi.nlm.nih.gov/pubmed/21833088
VTI1A	284 European ancestry individuals		10q25.2	rs17267338	intron	NR	8E-6	NR	NR	http://www.ncbi.nlm.nih.gov/pubmed/23412934
YWHAG	1,470 European ancestry cases	NR	7q11.23	rs17149161	intron	0.2	6E-6	1.87	[NR]	http://www.ncbi.nlm.nih.gov/pubmed/21654844
YWHAG	1,470 European ancestry cases	NR	7q11.23	rs7779014	intron	0.2	8E-6	.48	[NR] unit increase	http://www.ncbi.nlm.nih.gov/pubmed/21654844
ZBTB46	9,772 European ancestry cases, 16,849 European ancestry controls	4,218 European ancestry cases, 7,296 European ancestry controls	20q13.33	rs6062314	intron	NR	1E-7	1.16	[1.14-1.19]	http://www.ncbi.nlm.nih.gov/pubmed/21833088
ZFP36L1	9,772 European ancestry cases, 16,849 European ancestry controls	4,218 European ancestry cases, 7,296 European ancestry controls	14q24.1	rs4902647	nearGene-3	NR	9E-12	1.11	[1.1-1.13]	http://www.ncbi.nlm.nih.gov/pubmed/21833088
ZIC1 - HNRNPA1P20	978 cases,_x000D_ 883 controls	NR	3q24	rs1841770	intergenic	0.53	8E-6	1.34	[NR]	http://www.ncbi.nlm.nih.gov/pubmed/19010793
ZMIZ1	5,545 European ancestry cases, 12,153 European ancestry controls	NR	10q22.3	rs1250542	intron	0.37	4E-7	1.15	[NR]	http://www.ncbi.nlm.nih.gov/pubmed/22190364
	9,772 European ancestry cases, 16,849 European ancestry controls	4,218 European ancestry cases, 7,296 European ancestry controls	10q22.3	rs1250550	intron	NR	6E-9	1.10	[1.09-1.12]	http://www.ncbi.nlm.nih.gov/pubmed/21833088
	2,624 cases, 7,220 controls	2,215 cases, 2,116 controls	10q22.3	rs1250540	intron	0.35	2E-6	1.12	[1.02-1.22]	http://www.ncbi.nlm.nih.gov/pubmed/19525953
ZNF433	590 Caucasian European descent cases, 825 Caucasian European descent controls	NR	19p13.2	rs3745672	UTR-5	NR	1E-6	7.39	[3.32-16.47]	http://www.ncbi.nlm.nih.gov/pubmed/20598377
ZNF438 - SPTLC1P1	9,772 European ancestry cases, 16,849 European ancestry controls	4,218 European ancestry cases, 7,296 European ancestry controls	10p11.22	rs793108	intergenic	NR	3E-6	1.08	[1.06-1.09]	http://www.ncbi.nlm.nih.gov/pubmed/21833088
ZNF767	9,772 European ancestry cases, 16,849 European ancestry controls	4,218 European ancestry cases, 7,296 European ancestry controls	7q36.1	rs354033	intron	NR	5E-9	1.11	[1.1-1.13]	http://www.ncbi.nlm.nih.gov/pubmed/21833088
