# Supplementary material for: Evolutionary triangulation: informing genetic association studies with evolutionary evidence
Source: BioData Min. 2016 Apr 2;9:12. doi: 10.1186/s13040-016-0091-7 (PMC4818851; doi:10.1186/s13040-016-0091-7)
Supplement: Additional file 9: — PBS analysis using CEU and YRI as the pre-selected populations and other available HapMap III populations as the outlier populations genes associated with diseases that are appropriately distributed between CEU and YRI genes associated with diseases that are appropriately distributed among CEU, YRI and GIH and identifed with ET genes show up across all PBS analysis. (XLSX 14 kb) [file 13040_2016_91_MOESM9_ESM.xlsx]

## Sheet: PBSgenes
MEX	CHB	TSI	GIH	ASW	JPT	LWK	MKK	CHD
DCX	SLC24A5	ALG13	DCX	DCX	AR	ARHGEF9	DCX	ARHGEF9
RNU6-28P	MYEF2	TRPC5	RNU6-28P	RNU6-28P	ARHGEF9	ARHGEF9-IT1	RNU6-28P	ARHGEF9-IT1
ALG13	CTXN2	TRPC5OS	ALG13	ALG13	ARHGEF9-IT1	MIR1468	ARHGEF9	MIR1468
TRPC5	SLC12A1	DCX	TRPC5	TRPC5	MIR1468	SLC24A5	ARHGEF9-IT1	AMER1
TRPC5OS	ADAMTS12	RNU6-28P	TRPC5OS	TRPC5OS	SLC24A5	MYEF2	MIR1468	ASB12
ARHGEF9	RXFP3	SLC24A5	ARHGEF9	SLC24A5	MYEF2	CTXN2	AR	MTMR8
ARHGEF9-IT1	SLC45A2	MYEF2	ARHGEF9-IT1	MYEF2	CTXN2	SLC12A1	SLC24A5	EDA2R
MIR1468	AMACR	CTXN2	MIR1468	CTXN2	TTC3P1	AMER1	MYEF2	KCNQ2
PHF8	C1QTNF3-AMACR	SLC12A1	SLC24A5	SLC12A1	MAGEE2	ASB12	CTXN2	EEF1A2
FAM120C	C1QTNF3	ARHGEF9	MYEF2	ARHGEF9	UPRT	MTMR8	SLC12A1	PPDPF
WNK3	ABCB7	ARHGEF9-IT1	CTXN2	ARHGEF9-IT1	ZDHHC15	ALG13	AMER1	PTK6
CNKSR2	KIAA2022	MIR1468	SLC12A1	MIR1468	HEPH	TRPC5	ASB12	SRMS
KLHL34	LOC392452	AMER1	PAK3	AR	AMER1	TRPC5OS	MTMR8	C20orf195
SMPX	MIR221	ASB12	CAPN6	AMER1	ASB12	DCX	LINC00890	HELZ2
PDHA1	MIR222	MTMR8	AMER1	ASB12	MTMR8	RNU6-28P	AFF2	GMEB2
MAP3K15	LOC101928469	AR	ASB12	MTMR8	KCNQ2	AR	NHS	MIR223
AMER1	MAGEE1	PDHA1	MTMR8	AFF2	EEF1A2	AFF2	SCML1	VSIG4
ASB12		MAP3K15	LINC00890	NHS	PPDPF	TRIM69	TRIM69	SLC24A5
MTMR8		IL1RAPL2	NHS	SCML1	PTK6	IL1RAPL2	NHS-AS1	MYEF2
SLC24A5		TEX13A	SCML1	NHS-AS1	SRMS	TEX13A	IL1RAPL2	CTXN2
MYEF2		ATP6V1H	NHS-AS1	TRIM69	C20orf195	NHS	TEX13A	DOK5
CTXN2		RGS20	AFF2	LINC00890	HELZ2	SCML1	NA	CNKSR2
SLC12A1		XRCC6P5	ADAP2	IL1RAPL2	GMEB2
AFF2		TRIM69	RNF135	TEX13A	AFF2
IL1RAPL2		AFF2	DPRXP4		IL1RAPL2
LINC00890			MIR4733		TEX13A
			NF1		HRH2
			CYP26B1		CPLX2
			EXOC6B		EXOC6B
PBS analysis using CEU and YRI as the pre-selected populations and other available HapMap III populations as the outlier populations
	genes associated with diseases that are appropriately distributed between CEU and YRI
	genes associated with diseases that are appropriately distributed among CEU, YRI and GIH and identifed with ET
	genes show up across all PBS analysis
